# Supplementary material for: A comparison of match outcomes between traditional medical degree and dual-degree applicants
Source: PLoS One. 2020 Dec 18;15(12):e0244147. doi: 10.1371/journal.pone.0244147 (PMC7748145; doi:10.1371/journal.pone.0244147)
Supplement: S1 Data — (XLSX) [file pone.0244147.s001.xlsx]

## Sheet: Tables for Publication
	Characteristic	MD Only (n= 8090)	MD/MPH (n=433)	MD/PhD (n=289)	MD/MBA (n=119)
	USMLE Step 1 Score	235	230*	238*	232
	USMLE Step 2 Score	248	246*	247	243*
	Alpha Omega Alpha Honor Society	0.233	17.1%*	0.211	15.1%*
	Gold Humanism Honor Society	0.133	24.9%*	9.7%*	0.176
	Honored Clerkships	3.4	2.9*	3.3	2.4*
	Research Experiences	3.3	4.3*	5.6*	4.1*
	Abstracts, Pres, Posters	3.6	4.8*	9.2*	4.7*
	Peer-Rev Publications	1.7	2.3*	6.9*	2.2*
	Volunteer Experiences	6.6	7.1*	5.8*	6.4
	Leadership Positions	3.7	4.7*	3.7	4.6*
	Programs Applied	39.3	39.6	32.1*	41
	Interviews Attended	12.5	13.1*	11.7*	12
								MD Only (n= 9261)	MD/MPH (n=481)	MD/PhD (n=340)	MD/MBA (n=134)
							Match Rate	0.873556	0.900208	0.85	0.88806
							p-value		0.092	0.192	0.628
	Specialty	MD Only (n= 8090)	MD/MPH (n=433)	MD/PhD (n=289)	MD/MBA (n=119)
	Anesthesiology	0.0583436	2.1%*	0.0622837	0.0756303
	Child Neurology	0.00815822	0	2.4%*	0.0168067
	Dermatology	0.0199011	0.5%*	0.017301	0.0336134
	Emergency Medicine	0.0915946	0.0993072	2.1*	0.0672269
	Family Medicine	0.089246	14.1%*	2.1%*	2.5%*
	Internal Medicine	0.170705	0.177829	0.214533	0.193277
	Internal Medicine-Pediatrics	0.021508	0.0277136	0.00692042	0
	Internal Medicine-Preliminary	0.0192831	0.00692841	4.8%*	0.0168067
	Neurological Surgery	0.00766378	0.00923788	3.1%*	0
	Neurology	0.0222497	0.0207852	0.062	0.0336134
	Obstetrics & Gynecology	0.0707046	12.7%*	0.028	0.0672269
	Ophthalmology	0.0228677	0.0115473	0.0138408	6.7%*
	Orthopedic Surgery	0.036712	1.8%*	1.4%*	0.0504202
	Otolaryngology	0.0170581	0.0138568	0.0138408	0.00840336
	Pathology	0.00815822	0.0138568	6.2%*	0
	Pediatrics	0.122002	0.147806	0.100346	0.0672269
	Physical Medicine & Rehabilitation	0.0122373	0.00923788	0.00346021	3.4%*
	Plastic Surgery	0.00852905	0.00692841	0.00692042	0.0168067
	Psychiatry	0.0530284	0.0554273	0.0588235	0.092437
	Radiation Oncology	0.00556242	0.0115473	4.2%*	0.00840336
	Radiology	0.0348578	0.7%*	0.0484429	0.0504202
	Radiology-Interventional	0.0065513	0.00461894	0.00692042	0
	Surgery	0.0559951	0.0484988	0.0519031	0.0336134
	Surgery-Preliminary	0.00333745	0.00461894	0.00692042	0
	Thoracic Surgery	0.00148331	0	0	0.8%*
	Transitional Year	0.0122373	0.00230947	0.0207612	0.0168067
	Urology	0.0173053	0.00692841	0.0138408	0.0168067
	Vascular Surgery	0.00271941	0.00230947	0	0
	Primary Care	0.422744	50.1%*	0.391003	30.3%*
	Competitive Specialties	0.0498146	0.0300231	0.0588235	9.2%*

## Sheet: All Applicants
Applied filters: Status is Matched
	190-194	192	230-234	232	270+	272
	195-199	197	235-239	237					yes	1
	200-204	202	240-244	242					no	0
	205-209	207	245-249	247
	210-214	212	250-254	252
	215-219	217	255-259	257
	220-224	222	260-264	262
	225-229	227	265-269	267
					2233					1842
Step 1	Step 2 CK	Step 1 Aggregate	Step 2 Aggregate	AOA	Column3	Cumulative Quartile	# Honored Clerkships	Honors-A This Specialty	GHHS	Column1	Other Degrees	Research Year	# Research Experiences	# Abstracts, Pres, Posters	# Peer-Rev Publications	# Volunteer Experiences	# Leadership Positions	Required to Remediate	Pass Attempt - Step 1	Pass Attempt - Step 2 CK	Pass Attempt - Step 2 CS	# Programs Applied	# Interviews Attended	Home Region	Home State	Specialty	Release - Step 2 CK	Release - Step 2 CS	Majority of Interview Offers	Majority of Interviews Attended	Matched	STAR ID	Couples Match	Absence Year	Interview Cost	Application Fees	Other Costs	Total Costs	Used STAR	STAR Excel	STAR Power BI	STAR Away Rotation	STAR Competitiveness	STAR Backup Specialty	STAR Programs Applied	STAR Application Submitted	Institution
190-194	205-209	192	207	No	0	4th	1	No	No	0		No	1	2	1	2	1	No	1st	3rd	1st	16	6	SGSA	LA	Neurology	Mid January	Mid January	Promptly after Oct 1 (MSPE release)	November	Y	2019110037	No	No	$2000-$2499	$1000-$1499	$1000-$1499	$4500-$4999	No								LSU Health Sciences Center School of Medicine in New Orleans
190-194	205-209	192	207	No	0	N/A	1	Yes	No	0	MSc	Yes	1	4	3	1	1	Yes	1st			1	1	SGSA	FL	Psychiatry		Late January	N/A	October	Y	2018200160	N/A														University of South Florida Morsani College of Medicine
190-194	205-209	192	207	No	0	2nd	1	Yes	Yes	1	MDiv	No	4	4	0	10	3	No	2nd	2nd	1st	9	2	SGSA	GA	Psychiatry	Late January	Mid September	Promptly after Oct 1 (MSPE release)	October	Y	2019200065	No	No	<$500	<$500	<$500	<$500	No								Mercer University School of Medicine
190-194	210-214	192	212	No	0	N/A	0		No	0			6	9				No	1st			5	5	SGSA	TX	Psychiatry	Late January	Late January	Early October	N/A	Y	2017200028	N/A														Texas Tech University Health Sciences Center School of Medicine
190-194	210-214	192	212	No	0	4th	0	N/A	No	0		No	4	3	2	11	3		1st	1st	1st	43	14	CGSA		Pediatrics	Late September	Late September	Late October	December	Y	2018170449	N/A														Creighton University School of Medicine
190-194	210-214	192	212	No	0	N/A	0	N/A	No	0		No	2	4	0	11	3	No	1st	1st	1st	53	10	WGSA		Pediatrics	Late September	Late September	Early November	December	Y	2018170278	N/A														University of Utah School of Medicine
190-194	210-214	192	212	No	0	2nd	5	N/A	Yes	1	MSc	No	1	4	1	4	4	No	1st	1st	1st	27	8	NEGSA	DC	Pediatrics	Mid September	Mid September	Mid October	December	Y	2019170377	No	No	$1000-$1499	$1500-$1999	$1000-$1499	$4000-$4499	No								Howard University College of Medicine
190-194	210-214	192	212	No	0	1st	0	No	No	0		No	3	7	1	11	3	No	2nd	1st	1st	53	8	WGSA		Family Medicine	Mid September	Mid September	Mid October	November	Y	2019050408	No	No	$3000-$3499	$1500-$1999	<$500	$5000-$5499	Yes	Did Not Use	Very Helpful	N/A	Strongly Agree	N/A	Strongly Agree	N/A	University of Utah School of Medicine
190-194	210-214	192	212	No	0	4th	0	No	No	0		No	1	0	0	11	2	No	2nd	1st	1st	57	15	SGSA	TX	Family Medicine	Mid September	Late January	Late September (before MSPE release)	December	Y	2018050046	N/A														Texas A&M University Health Science Center College of Medicine
190-194	210-214	192	212	No	0	4th	1	No	No	0		No	4	2	0	5	3	No	1st	1st	1st	35	20	CGSA1		Family Medicine	Late September	Late September	Early November	November	Y	2019050538	No	No	$5000-$5499	<$500	$500-$999	$6000-$6499	No								University of Kansas School of Medicine
190-194	210-214	192	212	No	0	N/A	0	Yes	No	0		No	0	0	0	1	0	No	1st	1st	2nd	4	7	NEGSA	DC	Family Medicine	Mid September	Early November	Promptly after Oct 1 (MSPE release)	December	Y	2019050046	No	No	$1500-$1999	$1000-$1499	N/A	$3000-$3499	No								Howard University College of Medicine
190-194	210-214	192	212	No	0	N/A	2	Yes	No	0		No	5	11	1	11	4	No	1st	1st	1st	38	17	SGSA	TX	Family Medicine	Mid September	Late December	Late September (before MSPE release)	November	Y	2018050393	N/A														Baylor College of Medicine
190-194	215-219	192	217	No	0	4th	0		No	0			1	0				No	1st			47	10	SGSA	TX	Pediatrics	Mid September	Mid October	Mid October	N/A	Y	2017170009	N/A														University of Texas Southwestern Medical School
190-194	215-219	192	217	No	0	4th	0		Yes	1			0	0				Yes	1st			10	8	SGSA	TX	Psychiatry	Late September	Late January	Early October	N/A	Y	2017200034	N/A														McGovern Medical School at The University of Texas Health Science Center at Houston
190-194	215-219	192	217	No	0	4th	0	No	No	0		No	1	1	1	3	0	No	1st	1st	1st	126	11	SGSA		Pediatrics	Mid September	Mid September	Late October	November	Y	2019170257	No	No	$5500-$5999	$3000-$3499	$5500-$5999	$8500-$8999	No								University of Oklahoma College of Medicine
190-194	215-219	192	217	No	0	4th	0	No	No	0		No	2	2	0	8	8	No	2nd	2nd	2nd	60	5	WGSA		Psychiatry	Mid January	Late January	Late October	December	Y	2018200119	N/A														University of Utah School of Medicine
190-194	215-219	192	217	No	0	4th	0	No	No	0	PhD	Yes	3	11	8	11	11	Yes	1st	1st	1st	43	13	CGSA	IL	Pediatrics	Mid September	Mid September	Late October	November	Y	2018170272	N/A														Rush Medical College of Rush University
190-194	215-219	192	217	No	0	N/A	0	No	No	0	MSc	No	1	0	0	11	1	No	3rd	1st	1st	59	9	NEGSA	DC	Pediatrics	Early November	Mid September	Late November	January	Y	2019170207	No	Yes	<$500	$1000-$1499	N/A	$1000-$1499	No								Howard University College of Medicine
190-194	215-219	192	217	No	0	4th	0	No	Yes	1		No	1	0	0	8	3	No	1st	1st	2nd	14	10	SGSA	SC	Family Medicine	Late October	After Rank List Submission	Promptly after Oct 1 (MSPE release)	November	Y	2019050184	No	No	<$500	<$500	<$500	<$500	No								University of South Carolina School of Medicine Columbia
190-194	215-219	192	217	No	0	4th	2	No	No	0	MSc	No	2	0	0	8	8	No	2nd	1st	1st	3	2	CGSA		Anesthesiology	Mid September	Late January	Promptly after Oct 1 (MSPE release)	November	Y	2018010040	N/A														University of Wisconsin School of Medicine and Public Health
190-194	215-219	192	217	No	0	N/A	3	No	No	0		No	0	1	0	3	2	No	1st	1st	1st	8	8	CGSA	IL	Emergency Medicine	Late September	Mid September	Early November	December	Y	2019040121	No	No	$3000-$3499	$1000-$1499	$4500-$4999	$10000-$10499	No								Chicago Medical School at Rosalind Franklin University of Medicine and Science
190-194	215-219	192	217	No	0	3rd	0	Yes	No	0		No	7	5	3	4	5	No	1st	1st	1st	12	8	WGSA		Family Medicine	Early October	Early December	Mid October	November	Y	2018050396	N/A														University of Nevada Reno School of Medicine
190-194	215-219	192	217	No	0	4th	0	Yes	No	0		Yes	2	2	0	4	5	No	2nd	1st	1st	59	6	NEGSA		Physical Medicine & Rehabilitation	Late October	Early January	Late October	December	Y	2018180063	N/A														Cooper Medical School of Rowan University
190-194	215-219	192	217	No	0	N/A	0	Yes	No	0		No	3	3	2	2	3	Yes	1st	1st	1st	26	4	CGSA		Anesthesiology	Late October	Mid January	Early November	December	Y	2018010214	N/A														Northeast Ohio Medical University College of Medicine
190-194	215-219	192	217	No	0	4th	0	Yes	Yes	1		No	7	11	3	11	11	No	1st	1st	1st	72	6	CGSA	NE	Anesthesiology	Mid September	Mid September	Early October	December	Y	2019010335	No	No	$1500-$1999	$2500-$2999	<$500	$3500-$3999	Yes	Helpful	Helpful	N/A	Neutral	Neutral	Neutral	Neutral	Creighton University School of Medicine
190-194	215-219	192	217	No	0	N/A	1	Yes	Yes	1		No	2	2	3	4	0	No	1st	1st	1st	45	22	NEGSA	NJ	Family Medicine	Mid September	Late October	Early October	November	Y	2019050504	No	No	$1500-$1999	$1000-$1499	$500-$999	$3500-$3999	No								Rutgers New Jersey Medical School
190-194	215-219	192	217	No	0	4th	2	Yes	No	0	PhD	Yes	6	11	3	8	5	Yes	1st	1st	2nd	84	6	SGSA	TX	Pediatrics	Mid September		Early November	December	Y	2018170370	N/A														University of Texas Health Science Center at San Antonio Joe R. and Teresa Lozano Long School of Medicine
190-194	215-219	192	217	No	0	3rd	3	Yes	Yes	1	MSc	No	2	6	4	5	3	No	2nd	1st	1st	53	0	CGSA	IL	Family Medicine	Mid September	Mid October	Early October	December	Y	2019050436	No	No	$6000-$6499	$1500-$1999	$1000-$1499	$8000-$8499	No								Chicago Medical School at Rosalind Franklin University of Medicine and Science
190-194	215-219	192	217	No	0	3rd	5	Yes	No	0		No	1	1	0	2	0	No	1st	2nd	1st	83	2	WGSA		Psychiatry	Late October	Late September	Promptly after Oct 1 (MSPE release)	December	Y	2018200013	N/A														University of New Mexico School of Medicine
190-194	220-224	192	222	No	0	4th	1		No	0			1	2				Yes	2nd			138	17	SGSA	TX	Family Medicine	Mid September	Mid September	Mid October	N/A	Y	2017050036	N/A														University of Texas Health Science Center at San Antonio Joe R. and Teresa Lozano Long School of Medicine
190-194	220-224	192	222	No	0	4th	0	N/A	No	0		No	0	3	0	5	2	No	1st	1st	1st	18	9	SGSA	TX	Family Medicine	Mid September	Mid September	Late October	December	Y	2018050069	N/A														Texas A&M University Health Science Center College of Medicine
190-194	220-224	192	222	No	0	4th	0	N/A	No	0	MPH	No	4	2	2	7	3	No	1st	1st	1st	52	17	SGSA	FL	Pediatrics	Mid September	Mid January	Early November	November	Y	2018170396	N/A														University of Miami Leonard M. Miller School of Medicine
190-194	220-224	192	222	No	0	N/A	0	N/A	No	0	Other	No	3	2	1	4	2	Yes	2nd	1st	1st	13	10	NEGSA	DC	Family Medicine	Mid September	Mid September	Late October	November	Y	2019050231	No	No	$2000-$2499	$500-$999	$1000-$1499	$4500-$4999	No								George Washington University School of Medicine and Health Sciences
190-194	220-224	192	222	No	0	4th	0	No	No	0		No	1	1	0	11	3	No	1st	1st	1st	20	12	SGSA	TX	Family Medicine	Mid September	Mid September	Promptly after Oct 1 (MSPE release)	November	Y	2019050443	No	Yes	$500-$999	$1000-$1499	N/A	$1500-$1999	No								Texas Tech University Health Sciences Center Paul L. Foster School of Medicine
190-194	220-224	192	222	No	0	4th	0	No	No	0		No	2	0	1	10		Yes	2nd	1st	1st	30	3	NEGSA	NY	Family Medicine	Mid September	Mid November	Early October	October	Y	2019050137	No	Yes	<$500	$3500 and above	$2000-$2499	$9000-$9499	No								State University of New York Upstate Medical University College of Medicine
190-194	220-224	192	222	No	0	N/A	0	No	No	0	MSc	No	0	1	1	11	0	No	1st	1st	2nd	64	15	SGSA	FL	Family Medicine	Mid September	Mid December	Late September (before MSPE release)	November	Y	2018050293	N/A														Florida State University College of Medicine
190-194	220-224	192	222	No	0	4th	1	No	No	0	Other	No	2	2	0	4	0	No	1st	1st	1st	22	16			Family Medicine	Early October		Promptly after Oct 1 (MSPE release)	November	Y	2018050064	N/A
190-194	220-224	192	222	No	0	4th	1	Yes	No	0		No	4	11	3	2	0	Yes	1st	1st	1st	79	7	SGSA	NC	Physical Medicine & Rehabilitation	Late October	Early January	Late November	December	Y	2018180003	N/A														Wake Forest School of Medicine of Wake Forest Baptist Medical Center
190-194	220-224	192	222	No	0	N/A	2	Yes	No	0	MPH	No	4	6	2	6	5	Yes	1st	1st	1st	32	8	NEGSA	NJ	Pediatrics	Mid September	Mid September	Promptly after Oct 1 (MSPE release)	December	Y	2019170662	No	No	$2500-$2999	$500-$999	N/A	$4000-$4499	No								Rutgers New Jersey Medical School
190-194	220-224	192	222	No	0	3rd	7	Yes	No	0		No	1	0	0	4	2	No	1st	1st	1st	17	4	SGSA		Internal Medicine	Mid September	Mid September	Early November	January	Y	2018060605	N/A														University of Mississippi School of Medicine
190-194	220-224	192	222	No	0	N/A	8	Yes	No	0	MPH	No	9	4	1	11	5	Yes	2nd	1st	3rd	3	3	NEGSA	DC	Family Medicine	Early December	After Rank List Submission	Late September (before MSPE release)	January	Y	2019050227	No	Yes	$2000-$2499	$1500-$1999			No								George Washington University School of Medicine and Health Sciences
190-194	225-229	192	227	No	0	3rd	0	No	No	0		No	1	2	0	8	2	No	1st	1st	1st	19	3	WGSA		Family Medicine	Mid September	Mid September	Promptly after Oct 1 (MSPE release)	October	Y	2018050137	N/A														University of New Mexico School of Medicine
190-194	225-229	192	227	No	0	4th	0	No	No	0		No	0	0	0	11	6	No	1st	1st	1st	30	17	SGSA	LA	Family Medicine	Mid September	Mid December	Early October	November	Y	2018050023	N/A														Louisiana State University School of Medicine in Shreveport
190-194	225-229	192	227	No	0	4th	0	No	No	0		No	3	4	2	4	4	No	2nd	1st	1st	41	5	WGSA		Psychiatry	Mid September	Mid September	Late October	October	Y	2019200235	No	Yes	$1000-$1499	$1000-$1499	$500-$999	$3000-$3499	No								University of New Mexico School of Medicine
190-194	225-229	192	227	No	0	4th	0	No	No	0		Yes	11	11	6	8	3	No	2nd	1st	1st	67	7	SGSA	TX	Psychiatry	Mid September	Early November	Late September (before MSPE release)	January	Y	2018200223	N/A														University of Texas Southwestern Medical School
190-194	225-229	192	227	No	0	N/A	0	No	No	0		No	2	5	3	4	4	No	2nd	2nd	1st	64	6	SGSA	SC	Pediatrics	Mid September	Early January	Late November	January	Y	2019170618	No	Yes	$500-$999	<$500	$1000-$1499	$2000-$2499	Yes	Helpful	Helpful	N/A	Agree	N/A	Disagree	Disagree	Medical University of South Carolina College of Medicine
190-194	225-229	192	227	No	0	N/A	1	Yes	No	0		No	2	9	2	11	0	Yes	3rd	1st	1st	60	14	WGSA	WA	Family Medicine	Mid September	Mid September	Late September (before MSPE release)	November	Y	2019050173	No	No	$3000-$3499	$1000-$1499	$500-$999	$5500-$5999	Yes	Helpful	Helpful	Neutral	Neutral	Neutral	Agree	Neutral	University of Washington School of Medicine
190-194	225-229	192	227	No	0	4th	2	Yes	No	0		No	11	11	3	3	5	No	1st	1st	1st	62	14	CGSA	IL	Neurology	Late September	Mid January	Promptly after Oct 1 (MSPE release)	December	Y	2018110047	N/A														Rush Medical College of Rush University
190-194	225-229	192	227	No	0	4th	4	Yes	Yes	1		No	7	9	1	11	5	No	1st	1st	1st	74	18	NEGSA	NJ	Emergency Medicine	Mid September	Early November	Mid October	December	Y	2019040385	No	No	$500-$999	$2500-$2999	<$500	$4000-$4499	Yes	Helpful	Did Not Use	Agree	Neutral	Neutral	Neutral	Disagree	Cooper Medical School of Rowan University
190-194	225-229	192	227	No	0	4th	5	Yes	No	0		No	1	1	0	11	5	No	1st	1st	1st	17	10	CGSA	IL	Family Medicine	Mid October	Mid December	Early October	November	Y	2018050169	N/A														University of Illinois College of Medicine
190-194	230-234	192	232	No	0	3rd	0	No	No	0		No	3	2	1	6	5	No	1st	1st	1st	41	15	NEGSA	NJ	Pediatrics	Mid September	Early October	Early October	November	Y	2019170423	No	No	$500-$999	$500-$999	$1500-$1999	$4000-$4499	Yes	Helpful	Helpful	Disagree	Agree	Neutral	Strongly Agree	Disagree	Cooper Medical School of Rowan University
190-194	230-234	192	232	No	0	4th	0	No	No	0		No	0	0	0	3	4	No	1st	2nd	1st	40	15			Family Medicine	Mid September	Mid September	Early November	November	Y	2018050130	N/A
190-194	230-234	192	232	No	0	4th	0	No	No	0		No	0	0	0	6	0	Yes	1st	1st	1st	2	3	SGSA	LA	Internal Medicine	Mid October	Late January	Promptly after Oct 1 (MSPE release)	November	Y	2018060119	N/A														Louisiana State University School of Medicine in Shreveport
190-194	230-234	192	232	No	0	4th	0	No	No	0		No	0	1	0	5	7	Yes	2nd	1st	1st	67	13	WGSA		Family Medicine	Early November	Mid December	Mid October	December	Y	2018050362	N/A														University of Nevada Reno School of Medicine
190-194	230-234	192	232	No	0	4th	0	No	No	0		No	2	2	1	4	2	Yes	1st	2nd	2nd	7	6	CGSA	IL	Family Medicine	Mid September	After Rank List Submission	Late November	December	Y	2019050005	No	Yes	$500-$999	$3500 and above	<$500	$5000-$5499	No								Rush Medical College of Rush University
190-194	230-234	192	232	No	0	N/A	0	No	No	0		No	6	3	2	6	3	No	2nd	1st	1st	21	12	NEGSA		Family Medicine	Mid September	Late November	Early October	November	Y	2019050455	No	No	$500-$999	<$500	$2000-$2499	$3500-$3999	No								Robert Larner, M.D. College of Medicine at the University of Vermont
190-194	230-234	192	232	No	0	N/A	1	No	No	0	PhD	Yes	7	11	4	7	4	Yes	1st	1st	1st	144	5	NEGSA	NY	Internal Medicine	Mid September	Mid October	Late October	December	Y	2019060357	No	No	$1500-$1999	$3500 and above	$2500-$2999	$8000-$8499	No								Jacobs School of Medicine and Biomedical Sciences at the University at Buffalo
190-194	230-234	192	232	No	0	4th	2	No	No	0		No	0	0	0	11	6	Yes	1st	1st	1st	39	13	SGSA	LA	Internal Medicine	Mid September	Late January	Promptly after Oct 1 (MSPE release)	November	Y	2018060148	N/A														Louisiana State University School of Medicine in Shreveport
190-194	230-234	192	232	No	0	4th	2	No	Yes	1		No	0	4	1	11	11	No	1st	1st	1st	89	12	SGSA	TX	Internal Medicine	Mid September	Late October	Late October	December	Y	2019060653	Yes	No	<$500	$1000-$1499	<$500	$2000-$2499	Yes	Not Helpful	Very Helpful	N/A	Strongly Agree	Neutral	Agree	Neutral	University of Texas Southwestern Medical School
190-194	230-234	192	232	No	0	2nd	2	Yes	No	0		No	4	4	2	3	1	No	1st	1st	1st	30	6	NEGSA	DC	Physical Medicine & Rehabilitation	Early December	Early November	Early November	December	Y	2019180008	No	No	$1000-$1499	$1000-$1499	N/A	$2500-$2999	No								Howard University College of Medicine
190-194	230-234	192	232	No	0	3rd	3	Yes	Yes	1	MSc	No	0	0	0	7	5	No	1st	1st	1st	31	14	SGSA	LA	Family Medicine	Mid September	Mid September	Promptly after Oct 1 (MSPE release)	November	Y	2018050015	N/A														Louisiana State University School of Medicine in Shreveport
190-194	235-239	192	237	No	0	N/A	2		No	0			2	0				No	1st			40	8	SGSA	TX	Pediatrics	Mid December	Mid December	Mid October	N/A	Y	2017170092	N/A														Texas Tech University Health Sciences Center Paul L. Foster School of Medicine
190-194	235-239	192	237	No	0	N/A	0	N/A	No	0		No	2	0	0	11	3	No	1st	1st	1st	1	1	SGSA	LA	Pediatrics	Mid September	Mid January	Promptly after Oct 1 (MSPE release)	October	Y	2018170489	N/A														Louisiana State University School of Medicine in Shreveport
190-194	235-239	192	237	No	0	N/A	0	N/A	No	0		No	2	2	1	5	3	No	1st	1st	1st	66	17	SGSA	FL	Pathology	Mid September	Early January	Late September (before MSPE release)	November	Y	2018160020	N/A														Charles E. Schmidt College of Medicine at Florida Atlantic University
190-194	235-239	192	237	No	0	N/A	1	N/A	No	0		No	4	11	11	3	3	Yes	2nd	1st	1st	28	6	NEGSA		Family Medicine	Late December	Late December	Late November	January	Y	2018050421	N/A														Uniformed Services University of the Health Sciences F. Edward Hebert School of Medicine
190-194	235-239	192	237	No	0	4th	0	No	No	0		No	0	0	0	1	1	No	3rd	1st	1st	52	6	SGSA		Family Medicine	Early October	Mid December	Mid November	December	Y	2019050134	No	Yes	$1500-$1999	$500-$999	<$500	$2000-$2499	Yes	Very Helpful	Very Helpful	N/A	Neutral	Neutral	Agree	Agree	University of Oklahoma College of Medicine
190-194	235-239	192	237	No	0	4th	0	No	No	0		No	11	7	3	11	11	No	1st	1st		35	15	NEGSA	PA	Pediatrics		Late September	Promptly after Oct 1 (MSPE release)	December	Y	2019170674	No	No	$1000-$1499	$500-$999	$500-$999	$2000-$2499	No								Sidney Kimmel Medical College at Thomas Jefferson University
190-194	235-239	192	237	No	0	N/A	0	No	No	0		No	2	3	1	1	3	Yes	1st	1st	1st	58	10	CGSA		Internal Medicine	Mid September	Late January	Promptly after Oct 1 (MSPE release)	November	Y	2018060760	N/A														Northeast Ohio Medical University College of Medicine
190-194	235-239	192	237	No School Chapter	0	N/A	1	No	No School Chapter	0		No	6	5	5	5	5	No	1st	1st	1st	1	15	WGSA		Family Medicine	Mid September	Mid January	Late September (before MSPE release)	November	Y	2018050233	N/A														University of Utah School of Medicine
190-194	235-239	192	237	No	0	4th	2	No	No	0	MBA	No	4	0	1	5	10	No	1st	1st	1st	93	8	CGSA	IL	Internal Medicine	Late October	Late October	Late November	December	Y	2019060567	No	No	$1000-$1499	$1500-$1999	$1500-$1999	$6500-$6999	No								University of Illinois College of Medicine
190-194	235-239	192	237	No	0	N/A	0	Yes	No	0		Yes	1	2	1	11	6	Yes	1st	2nd	1st	41	8	CGSA		Psychiatry	Mid September	Mid September	Early October	December	Y	2018200047	N/A														Northeast Ohio Medical University College of Medicine
190-194	235-239	192	237	No	0	N/A	1	Yes	No	0	Other	No	3	3	0	6	5	No	3rd	1st	1st	63	7	NEGSA	PA	Internal Medicine	Mid September	Mid September	Late October	November	Y	2018060607	N/A														Lewis Katz School of Medicine at Temple University
190-194	235-239	192	237	No	0	2nd	2	Yes	No	0		No	2	3	1	11	5	No	1st	1st	1st	96	15	WGSA	WA	Emergency Medicine	Mid September	Mid September	Mid October	November	Y	2019040130	No	No	$1000-$1499	$2000-$2499	$2500-$2999	$6500-$6999	No								University of Washington School of Medicine
190-194	235-239	192	237	No	0	4th	2	Yes	No	0	Other	No	2	0	0	5	4	Yes	1st	2nd		8	0	SGSA	TX	Pediatrics	Mid November	Early December	Early November	November	Y	2019170521	No	No	$3000-$3499	$3000-$3499	$1500-$1999	$4000-$4499	Yes	Helpful	Helpful	Disagree	Strongly Agree	Disagree	Agree	Strongly Agree	University of Texas Southwestern Medical School
190-194	235-239	192	237	No	0	3rd	8	Yes	Yes	1		No	0	1	0	11	5	No	2nd	1st	1st	17	8	SGSA		Internal Medicine-Pediatrics	Mid September	Mid September	Promptly after Oct 1 (MSPE release)	December	Y	2018070082	N/A														University of Mississippi School of Medicine
190-194	240-244	192	242	No	0	3rd	2	No	No	0		No	0	0	0	5	2	No	1st	1st	1st	21	10	SGSA	LA	Pediatrics	Late October	Late January	Late September (before MSPE release)	November	Y	2019170680	No	No	<$500	$500-$999	N/A	$1500-$1999	No								Louisiana State University School of Medicine in Shreveport
190-194	240-244	192	242	No	0	2nd	1	Yes	No	0		No	2	4	2	9	2	No	1st	1st	1st	30	21	WGSA		Family Medicine	Mid September	Early December	Mid October	November	Y	2019050396	No	No	$4000-$4499	<$500	N/A	$4500-$4999	No								University of Colorado School of Medicine
190-194	240-244	192	242	No	0	4th	2	Yes	No	0		No	4	5	0	7	6	No	1st	1st	1st	39	14	WGSA		Family Medicine	Mid September	Early November	Promptly after Oct 1 (MSPE release)	November	Y	2019050093	No	No	$2000-$2499	$500-$999	$1500-$1999	$4500-$4999	Yes	Helpful	Helpful	N/A	Agree	N/A	Agree	Agree	University of New Mexico School of Medicine
190-194	240-244	192	242	No	0	N/A	2	Yes	No	0		No	5	1	0	3		No	1st	1st	1st	35	7	SGSA	SC	Family Medicine	Late September	Mid October	Promptly after Oct 1 (MSPE release)	November	Y	2018050073	N/A														Medical University of South Carolina College of Medicine
190-194	240-244	192	242	No	0	N/A	3	Yes	No	0		No	0	0	0	2	0	No	1st	1st	2nd	34	7	SGSA	NC	Internal Medicine			Promptly after Oct 1 (MSPE release)	November	Y	2019060657	No	No	$1000-$1499		N/A	$1500-$1999	No								Wake Forest School of Medicine of Wake Forest Baptist Medical Center
190-194	245-249	192	247	No School Chapter	0	3rd	0	N/A	Yes	1		No	1	1	0	11	6	No	1st	1st		64	15	SGSA	TX	Pediatrics	Mid September		Mid October	December	Y	2018170174	N/A														University of North Texas Health Science Center Texas College of Osteopathic Medicine
190-194	245-249	192	247	No	0	4th	0	Yes	No	0		No	2	2	0	11	4	Yes	1st	1st	1st	40	17	SGSA	TX	Internal Medicine	Mid September	Mid September	Mid October	November	Y	2019060158	No	No	$8000-$8499	$500-$999	<$500	$10000-$10499	Yes	Very Helpful	Did Not Use	N/A	Strongly Agree	Strongly Agree	Strongly Agree	Strongly Disagree	Texas A&M University Health Science Center College of Medicine
190-194	N/A	192	0	No	0	N/A	0		No	0			1	2				No	1st			1	1	SGSA	TX	Family Medicine			Late October	N/A	Y	2017050038	N/A														Texas Tech University Health Sciences Center School of Medicine
190-194	N/A	192	0	No	0	4th	0	No	No	0		No	1	0	0	8	1	Yes	1st		1st	57	5	SGSA	LA	Pediatrics	After Rank List Submission	After Rank List Submission	Late October	December	Y	2019170049	No	Yes	$2000-$2499	$1000-$1499	<$500	$4500-$4999	Yes	Very Helpful	Very Helpful	N/A	Strongly Agree	N/A	Strongly Agree	Agree	Tulane University School of Medicine
195-199	205-209	197	207	No	0	N/A	0		Yes	1			6	6				No	1st			11	4	SGSA	TX	Pediatrics	Mid January	Mid December	Early October	N/A	Y	2017170075	N/A														University of Texas Medical Branch at Galveston School of Medicine
195-199	205-209	197	207	No	0	N/A	0	N/A	No	0		No	11	11	6	6	4	No	1st	1st	1st	26	13	NEGSA		Family Medicine	Mid September	Early January	Late September (before MSPE release)	November	Y	2018050122	N/A														Robert Larner, M.D. College of Medicine at the University of Vermont
195-199	205-209	197	207	No	0	N/A	0	No	No	0		No	4	5	1	1	0	No	1st	1st	1st	35	6	WGSA		Psychiatry	Early October	Early October	N/A	December	Y	2018200104	N/A														University of Washington School of Medicine
195-199	205-209	197	207	No	0	N/A	0	No	No	0	MPH	No	3	2	9	9	3	No	2nd	2nd	1st	79	10	WGSA	CA	Family Medicine	Late December	Late December	Mid October	January	Y	2019050375	No	Yes	$2500-$2999	$2000-$2499	<$500	$5500-$5999	No								Keck School of Medicine of the University of Southern California
195-199	205-209	197	207	No	0	4th	3	No	No	0		No	0	0	0	7	7	Yes	2nd	3rd	1st	46	4	SGSA	LA	Internal Medicine	Early January	Mid January	Mid October	January	Y	2019060222	No	Yes	<$500	$500-$999	$1000-$1499	$3000-$3499	Yes	Helpful	Helpful	Neutral	Agree	N/A	Strongly Agree	Disagree	LSU Health Sciences Center School of Medicine in New Orleans
195-199	205-209	197	207	No	0	4th	1	Yes	No	0		No	3	2	0	8	6	Yes	1st	1st	1st	51	28	NEGSA		Family Medicine	Mid September	Mid December	Early November	December	Y	2018050440	N/A														Cooper Medical School of Rowan University
195-199	205-209	197	207	No	0	N/A	2	Yes	No	0		No	2	1	0	10	4	Yes	1st	1st	1st	11	5	CGSA		Family Medicine	Mid January	Early November	Late November	December	Y	2018050134	N/A														Northeast Ohio Medical University College of Medicine
195-199	210-214	197	212	No	0	4th	1		No	0			0	0				Yes	1st			7	7	SGSA	TX	Pediatrics	Mid September		Mid November	N/A	Y	2017170065	N/A														Texas A&M University Health Science Center College of Medicine
195-199	210-214	197	212	No	0	N/A	3		No	0			1	0				No	1st			43	3	SGSA	TX	Family Medicine	Late January	Late January	Promptly after Oct 1 (MSPE release)	N/A	Y	2017050041	N/A														McGovern Medical School at The University of Texas Health Science Center at Houston
195-199	210-214	197	212	No	0	N/A	1	N/A	No	0		No	6	7	2	4	5	No	1st	1st	1st	60	12	WGSA	CA	Emergency Medicine	Mid September	Mid September	Early October	December	Y	2019040479	No	No	$5500-$5999	$1500-$1999	$2000-$2499	$7500-$7999	No								Keck School of Medicine of the University of Southern California
195-199	210-214	197	212	No	0	2nd	0	No	No	0		No	0	0	0	11	3	No	1st	1st	1st	43	17	NEGSA	DC	Family Medicine	Mid January	Mid September	Promptly after Oct 1 (MSPE release)	November	Y	2019050484	No	No	$1500-$1999	$500-$999	<$500	$2000-$2499	No								Howard University College of Medicine
195-199	210-214	197	212	No	0	2nd	0	No	No	0		No	3	0	1	5	3	No	1st		1st	14	13	SGSA	KY	Family Medicine	Late September	Mid January	Late September (before MSPE release)	October	Y	2019050291	No	No	<$500	<$500	N/A	<$500	No								University of Louisville School of Medicine
195-199	210-214	197	212	No	0	4th	0	No	No	0		No	1	1	1	11	2	Yes	1st	1st	1st	31	7	SGSA	LA	Internal Medicine	Mid November	Late January	Early October	November	Y	2018060688	N/A														LSU Health Sciences Center School of Medicine in New Orleans
195-199	210-214	197	212	No	0	4th	0	No	No	0		No	3	2	0	5	1	No	1st	1st	1st	48	10	WGSA		Family Medicine	Mid September	Early October	Promptly after Oct 1 (MSPE release)	November	Y	2019050160	No	No	$2500-$2999	$500-$999	<$500	$3500-$3999	Yes	Helpful	Helpful	N/A	Disagree	N/A	Agree	Disagree	University of New Mexico School of Medicine
195-199	210-214	197	212	No	0	4th	0	No	No	0		No	6	2	2	4	3	No	1st	1st	1st	104	9	SGSA	TX	Internal Medicine	Late September	Early October	Promptly after Oct 1 (MSPE release)	November	Y	2019060104	No	No	$1500-$1999	$2000-$2499	<$500	$3500-$3999	Yes	Very Helpful	Did Not Use	N/A	Strongly Agree	N/A	Strongly Agree	Disagree	Texas A&M University Health Science Center College of Medicine
195-199	210-214	197	212	No	0	N/A	0	No	No	0		No	2	4	1	6	4	Yes	2nd	1st	1st	30	9	CGSA		Family Medicine	Mid September	Mid September	Late September (before MSPE release)	October	Y	2018050476	N/A														Creighton University School of Medicine
195-199	210-214	197	212	No	0	N/A	0	No	No	0		No	4	4	0	6	6	No	1st	2nd	1st	57	11	CGSA	OH	Pediatrics	Mid September	Mid September	Late September (before MSPE release)	December	Y	2019170210	No	Yes	$1000-$1499	$1500-$1999	$500-$999	$3500-$3999	Yes	Very Helpful	Did Not Use	Disagree	Agree	Disagree	Agree	Neutral	Northeast Ohio Medical University College of Medicine
195-199	210-214	197	212	No	0	3rd	0	No	Yes	1	MBA	No	4	3	3	6	3	No	2nd	2nd	1st	30	6	SGSA	KY	Psychiatry	Late September	After Rank List Submission	Mid October	November	Y	2019200245	No	Yes	$1500-$1999	$1000-$1499	<$500	$2500-$2999	No								University of Louisville School of Medicine
195-199	210-214	197	212	No	0	4th	1	No	No	0		No	0	0	0	5	2	Yes	1st	1st	1st	26	12	SGSA	TX	Family Medicine	Mid September	Early January	Promptly after Oct 1 (MSPE release)	December	Y	2019050445	No	Yes	<$500	<$500	<$500	$1000-$1499	No								University of Texas Health Science Center at San Antonio Joe R. and Teresa Lozano Long School of Medicine
195-199	210-214	197	212	No School Chapter	0	N/A	1	No	No	0	MBA	No	4	2	1	6	4	No	2nd	1st	1st	21	7	WGSA		Psychiatry	Mid September	Mid September	Mid October	November	Y	2018200146	N/A														University of Arizona College of Medicine- Phoenix
195-199	210-214	197	212	No	0	3rd	2	No	No	0		No	1	1	0	2	3	No	1st	1st	1st	38	10	WGSA		Pediatrics	Mid September	Early January	Promptly after Oct 1 (MSPE release)	November	Y	2019170314	No	No	$3000-$3499	$500-$999	$500-$999	$5000-$5499	No								University of Colorado School of Medicine
195-199	210-214	197	212	No	0	4th	2	No	No	0		No	4	1	0	11	11	No	2nd	1st	1st	44	6	SGSA		Psychiatry	Late September	Mid September	Mid November	November	Y	2018200182	N/A														University of Mississippi School of Medicine
195-199	210-214	197	212	No	0	4th	0	Yes	No	0		No	1	6	1	6	4	No	1st	1st	1st	15	13	SGSA	TX	Pathology	Mid September	Mid September	Promptly after Oct 1 (MSPE release)	November	Y	2018160008	N/A														Texas Tech University Health Sciences Center Paul L. Foster School of Medicine
195-199	210-214	197	212	No	0	4th	0	Yes	No	0		No	2	8	4	3	3	No	1st	1st		37	7	SGSA	FL	Family Medicine	Early November		Early November	December	Y	2019050383	No	No	$1500-$1999	<$500	$4500-$4999	$7000-$7499	No								University of Miami Leonard M. Miller School of Medicine
195-199	210-214	197	212	No	0	4th	0	Yes	No	0		No	3	3	1	3	3	No	2nd	1st	1st	3	3	SGSA	TN	Anesthesiology	Mid September	Late December	Promptly after Oct 1 (MSPE release)	November	Y	2018010222	N/A														University of Tennessee Health Science Center College of Medicine
195-199	210-214	197	212	No	0	4th	2	Yes	Yes	1		No	5	5	3	6	3	No	1st	1st	1st	30	12	SGSA		Family Medicine	Mid September	Late January	Promptly after Oct 1 (MSPE release)	December	Y	2018050460	N/A														University of Alabama School of Medicine
195-199	210-214	197	212	No	0	4th	3	Yes	No	0		No	0	0	0	5	3	Yes	1st	1st	1st	66	4	SGSA		Anesthesiology	Mid September	Mid November	Late November	January	Y	2018010172	N/A														University of Oklahoma College of Medicine
195-199	215-219	197	217	No	0	N/A	0		Yes	1		Yes	2	2	2	8	4	No	1st	1st	1st	136	17	CGSA	MI	Pediatrics	Mid September	Mid September	Mid October	November	Y	2018170474	N/A														Central Michigan University College of Medicine
195-199	215-219	197	217	No	0	4th	1		No	0			6	7				No	1st			20	12	SGSA	TX	Psychiatry		Late January	Promptly after Oct 1 (MSPE release)	N/A	Y	2017200019	N/A														University of Texas Southwestern Medical School
195-199	215-219	197	217	No	0	N/A	4		Yes	1			4	3				No	1st			12	11	SGSA	TX	Pediatrics	Mid September	Mid September	Late September (before MSPE release)	N/A	Y	2017170076	N/A														Texas Tech University Health Sciences Center Paul L. Foster School of Medicine
195-199	215-219	197	217	No	0	N/A	0	N/A	No	0		No	1	2	1	3	3	No	1st	1st	1st	20	14	CGSA	WI	Family Medicine	Late December	Mid January	Late September (before MSPE release)	November	Y	2019050109	No	No	$1000-$1499	<$500	<$500	$2000-$2499	No								Medical College of Wisconsin
195-199	215-219	197	217	No	0	N/A	0	N/A	Yes	1		No	9	5	2	4	3	Yes	1st	1st	1st	51	9	NEGSA	PA	Neurology	Mid September	Mid September	Early October	December	Y	2019110077	No	Yes	$1500-$1999	$500-$999	<$500	$2500-$2999	Yes	Very Helpful	Very Helpful	N/A	Agree	Neutral	Neutral	Disagree	Sidney Kimmel Medical College at Thomas Jefferson University
195-199	215-219	197	217	No	0	N/A	6	N/A	No	0	PhD	Yes	4	3	1	3	0	Yes	1st	1st	1st	10	7			Pathology			N/A	N/A	Y	2018160021	N/A
195-199	215-219	197	217	No	0	3rd	0	No	No	0		No	0	0	0	9	3	Yes	1st	1st	1st	30	7	SGSA	LA	Pediatrics	Late September	Mid December	Early October	December	Y	2018170034	N/A														LSU Health Sciences Center School of Medicine in New Orleans
195-199	215-219	197	217	No	0	3rd	0	No	No	0		No	0	0	0	11	1	No	1st	1st	1st	12	10	NEGSA	NY	Family Medicine	Mid September	Mid October	Late September (before MSPE release)	November	Y	2019050087	No	No	$1500-$1999	<$500	N/A	$2000-$2499	No								State University of New York Upstate Medical University College of Medicine
195-199	215-219	197	217	No	0	3rd	0	No	No	0		No	1	3	0	8	0	No	1st	1st	1st	21	12	SGSA	FL	Family Medicine	Mid September	Late October	Late September (before MSPE release)	November	Y	2019050259	No	No	<$500	<$500	$1500-$1999	$1500-$1999	Yes	Helpful	Helpful	Neutral	Agree	Disagree	Agree	Neutral	Florida State University College of Medicine
195-199	215-219	197	217	No	0	3rd	0	No	No	0		No	5	5	0	11	8	Yes	1st	1st	2nd	60	9	NEGSA	PA	Psychiatry	Late November	Mid September	Late September (before MSPE release)	November	Y	2018200126	N/A														Geisinger Commonwealth School of Medicine
195-199	215-219	197	217	No	0	4th	0	No	No	0		No	0	0	0	1	2	No	1st	1st	1st	3	4	NEGSA		Internal Medicine	Early October	Mid September	Promptly after Oct 1 (MSPE release)	January	Y	2018060787	N/A														Drexel University College of Medicine
195-199	215-219	197	217	No	0	4th	0	No	No	0		No	0	0	0	8	3	Yes	1st	1st	1st	3	8	NEGSA	NY	Family Medicine	Mid September	Late January	Promptly after Oct 1 (MSPE release)	November	Y	2019050094	No	No	$500-$999	$500-$999	<$500	$1000-$1499	No								State University of New York Upstate Medical University College of Medicine
195-199	215-219	197	217	No	0	4th	0	No	No	0		No	3	11	1	11	11	No	2nd	3rd	1st	47	7	SGSA	TX	Family Medicine	Late January	Mid December	Late October	December	Y	2018050388	N/A														Texas Tech University Health Sciences Center School of Medicine
195-199	215-219	197	217	No	0	4th	0	No	No	0		Yes	2	3	2	3	1	Yes	1st	1st	1st	57	9	WGSA	WA	Internal Medicine	Mid September	Mid September	Early October	December	Y	2019060736	No	No	$1000-$1499	$1000-$1499	N/A	$2500-$2999	No								University of Washington School of Medicine
195-199	215-219	197	217	No	0	4th	0	No	No	0	Other	No	0	1	1	2	5	Yes	1st	1st		3	5	WGSA		Family Medicine	Late November	After Rank List Submission	Promptly after Oct 1 (MSPE release)	November	Y	2019050419	No	Yes	$2000-$2499	$2500-$2999	N/A	$6000-$6499	No								Oregon Health & Science University School of Medicine
195-199	215-219	197	217	No	0	N/A	0	No	No	0		No	3	0	0	8	10	No	1st	1st	1st	19	14	NEGSA		Family Medicine	Mid September	Mid September	Early October	November	Y	2019050348	No	No	$3000-$3499	<$500	$3000-$3499	$8000-$8499	No								Geisel School of Medicine at Dartmouth
195-199	215-219	197	217	No	0	N/A	0	No	No	0		No	6	5	1	11	5	No	2nd	1st	1st	7	4	WGSA		Internal Medicine	Mid September	Late January	Early October	December	Y	2018060202	N/A														University of Arizona College of Medicine- Tucson
195-199	215-219	197	217	No School Chapter	0	3rd	0	No	No School Chapter	0		No	4	3	2	4	3	No	1st	1st	1st	37	10	NEGSA	CT	Pediatrics	Mid September	Late January	Late October	November	Y	2018170073	N/A														Frank H. Netter MD School of Medicine at Quinnipiac University
195-199	215-219	197	217	No	0	3rd	1	No	No	0		No	3	11	3	8	6	No	1st	1st	1st	60	7	CGSA1		Psychiatry	Mid September	Mid September	Mid October	November	Y	2019200042	No	No	$6500-$6999	$2000-$2499	N/A	$9500-$9999	No								University of Kansas School of Medicine
195-199	215-219	197	217	No	0	4th	1	No	No	0		No	2	4	2	5	1	No	1st	1st	1st	78	11	SGSA	GA	Pediatrics	Late October	Mid November	Mid October	December	Y	2019170136	No	No	$1000-$1499	$1000-$1499	<$500	$3000-$3499	Yes	Helpful	Helpful	N/A	Disagree	Strongly Disagree	Agree	Disagree	Medical College of Georgia at Augusta University
195-199	215-219	197	217	No	0	4th	1	No	No	0	MPH	No	1	0	0	5	3	Yes	1st	2nd	2nd	22	2	WGSA		Internal Medicine	Mid September		Early October	December	Y	2018060531	N/A														Oregon Health & Science University School of Medicine
195-199	215-219	197	217	No	0	N/A	1	No	No	0		Yes	5	1	0	10	2	No	1st	1st	1st	38	21	CGSA	MI	Family Medicine	Mid September	Mid September	Promptly after Oct 1 (MSPE release)	November	Y	2019050246	No	No	$1000-$1499	$1000-$1499	$500-$999	$3500-$3999	No								Michigan State University College of Human Medicine
195-199	215-219	197	217	No	0	2nd	1	No	Yes	1		No	4	2	1	6	6	No	1st	1st	1st	20	14	CGSA	MI	Internal Medicine	Mid September	Mid September	Mid October	November	Y	2018060536	N/A														Michigan State University College of Human Medicine
195-199	215-219	197	217	No	0	N/A	2	No	No	0		No	3	1	2	11	3	No	1st	1st	1st	43	14	NEGSA	NY	Pediatrics	Mid September	Mid December	Late October	November	Y	2019170399	No	No	$4000-$4499	$2000-$2499	N/A	$7000-$7499	Yes	Helpful	Helpful	N/A	Agree	Strongly Agree	Neutral	Neutral	State University of New York Upstate Medical University College of Medicine
195-199	215-219	197	217	No	0	N/A	2	No	No	0		No	6	7	3	8	6	Yes	1st	1st	1st	92	5	SGSA	NC	Obstetrics & Gynecology	Mid September	Mid October	Early October	November	Y	2019120027	No	Yes	$1500-$1999	$3500 and above	N/A	$6500-$6999	Yes	Helpful	Helpful	N/A	Agree	Agree	Neutral	Disagree	Wake Forest School of Medicine of Wake Forest Baptist Medical Center
195-199	215-219	197	217	No	0	4th	2	No	Yes	1		No	2	0	0	4	5	Yes	1st	1st	1st	84	14	SGSA		Psychiatry	Mid September	Mid January	Mid October	November	Y	2019200331	Yes	No	$5000-$5499	$2000-$2499	$2000-$2499	$10000-$10499	Yes	Very Helpful	Very Helpful	N/A	Agree	N/A	N/A	Agree	University of Oklahoma College of Medicine
195-199	215-219	197	217	No	0	4th	3	No	No	0	MSc	No	2	2	0	11	8	No	1st	2nd	1st	25	4	SGSA	LA	Internal Medicine	Late September	Late January	Late October	December	Y	2018060094	N/A														Louisiana State University School of Medicine in Shreveport
195-199	215-219	197	217	No	0	N/A	0	Yes	No	0		No	0	0	0	3	3	No	1st	1st	1st	37	17	NEGSA		Family Medicine	Mid September	Mid September	Mid October	December	Y	2018050484	N/A														Drexel University College of Medicine
195-199	215-219	197	217	No	0	N/A	0	Yes	No	0		No	2	3	2	11	5	Yes	1st	1st	1st	21	8	CGSA	WI	Psychiatry	Mid January	Late January	Late September (before MSPE release)	November	Y	2019200085	Yes	Yes	$500-$999	$500-$999	N/A	$1000-$1499	No								Medical College of Wisconsin
195-199	215-219	197	217	No	0	3rd	0	Yes	Yes	1	Other	No	3	3	0	4	1	Yes	1st	1st	2nd	33	2	NEGSA	MA	Surgery	Late September	Late September	Early October	December	Y	2018230253	N/A														University of Massachusetts Medical School
195-199	215-219	197	217	No	0	3rd	1	Yes	No	0		No	5	2	2	11	5	No	1st	1st	1st	84	15	WGSA		Pediatrics	Mid September	Mid September	Early October	November	Y	2019170157	No	No	$3500-$3999	$1500-$1999	<$500	$5500-$5999	No								University of New Mexico School of Medicine
195-199	215-219	197	217	No	0	4th	1	Yes	No	0		No	2	3	1	7	3	No	2nd	2nd	1st	415	10	WGSA	WA	Internal Medicine	Mid September	Mid September	Late September (before MSPE release)	November	Y	2019060741	No	Yes	$6000-$6499	$3500 and above	N/A	$11000-$11499	Yes	Helpful	Helpful	N/A	Agree	N/A	Agree	Strongly Disagree	University of Washington School of Medicine
195-199	215-219	197	217	No	0	4th	1	Yes	No	0		Yes	3	1	1	3	1	Yes	1st	1st	1st	53	13	CGSA	IL	Pediatrics	Late November	Late January	Mid November	December	Y	2018170421	N/A														University of Illinois College of Medicine
195-199	215-219	197	217	No	0	N/A	1	Yes	No	0		No	7	1	3	11	3	No	1st	1st		38	12	NEGSA	MA	Psychiatry	Mid September	Mid September	Late October	November	Y	2018200260	N/A														University of Massachusetts Medical School
195-199	215-219	197	217	No	0	N/A	1	Yes	No	0		No	8	0	4	11	8	No	1st	1st	1st	1	0	WGSA		Surgery-Preliminary	Mid September	Late January	N/A	N/A	Y	2018240010	N/A														University of Arizona College of Medicine- Tucson
195-199	215-219	197	217	No	0	4th	2	Yes	No	0		No	3	1	0	2	0	No	1st	1st	1st	38	16	CGSA	IL	Family Medicine	Mid September	Mid September	Mid October	December	Y	2018050299	N/A														University of Illinois College of Medicine
195-199	215-219	197	217	No	0	2nd	2	Yes	Yes	1		No	2	2	1	4	3	No	1st	1st	1st	25	10	SGSA	TN	Family Medicine	Late September	Early November	Early October	November	Y	2018050158	N/A														University of Tennessee Health Science Center College of Medicine
195-199	215-219	197	217	No	0	3rd	3	Yes	No	0		No	1	3	1	3	4	Yes	2nd	2nd	1st	16	1	SGSA	TN	Pediatrics	Mid January	Mid January	Late September (before MSPE release)	December	Y	2019170396	No	Yes	<$500	$1000-$1499	N/A	$1500-$1999	No								Meharry Medical College School of Medicine
195-199	215-219	197	217	No	0	3rd	3	Yes	No	0		No	2	2	0	4	3	Yes	1st	1st	1st	17	5			Family Medicine	Early December	Mid October	Late September (before MSPE release)	November	Y	2018050090	N/A
195-199	215-219	197	217	No	0	4th	3	Yes	No	0	MSc	No	4	11	4	11	6	No	1st	2nd	1st	47	5	NEGSA	PA	Neurology	Mid September	Mid September	Late September (before MSPE release)	November	Y	2018110040	N/A														Sidney Kimmel Medical College at Thomas Jefferson University
195-199	215-219	197	217	No	0	3rd	4	Yes	No	0		No	3	3	0	5	3	No	2nd	1st	1st	7	10	WGSA		Family Medicine	Early October	Late January	Early October	November	Y	2018050290	N/A														University of Colorado School of Medicine
195-199	215-219	197	217	No School Chapter	0	N/A	4	Yes	No School Chapter	0		Yes	3	11	8	7	0	No	1st	1st	1st	106	13	NEGSA	CT	Internal Medicine	Late October	Mid September	N/A	November	Y	2019060685	No	No	$2500-$2999	$2500-$2999	<$500	$5000-$5499	Yes	Did Not Use	Helpful	N/A	Strongly Agree	Agree	Disagree	Strongly Disagree	Yale School of Medicine
195-199	215-219	197	217	No	0	N/A	6	Yes	No	0		No	3	3	0	10	7	No	1st	1st	1st	14	11	NEGSA	MA	Family Medicine	Mid September	Mid September	Late September (before MSPE release)	December	Y	2019050248	No	No	<$500	<$500	<$500	<$500	No								Tufts University School of Medicine
195-199	215-219	197	217	No	0	N/A	6	Yes	No	0	PhD	Yes	4	11	11	11	6	No	1st	1st	2nd	33	5	CGSA	IL	Pediatrics	Mid September	Mid December	Late October	N/A	Y	2018170196	N/A														University of Illinois College of Medicine
195-199	220-224	197	222	No	0	4th	0		No	0			1	1				No	1st			51	9	SGSA	TX	Internal Medicine	Mid September	Early October	Promptly after Oct 1 (MSPE release)	N/A	Y	2017060010	N/A														Texas A&M University Health Science Center College of Medicine
195-199	220-224	197	222	No	0	4th	0	N/A	No	0	MPH	No	4	3	2	3	0	No	1st	3rd	1st	31	12	CGSA	IL	Family Medicine	Late January	Late January	Late September (before MSPE release)	November	Y	2018050479	N/A														University of Illinois College of Medicine
195-199	220-224	197	222	No	0	4th	0	N/A	No	0	MPH	No	7	7	7	5	0	Yes	1st	1st	2nd	21	14	SGSA	FL	Pathology	Mid September	After Rank List Submission	Promptly after Oct 1 (MSPE release)	November	Y	2019160050	No	Yes	$2000-$2499	$500-$999	$2000-$2499	$6000-$6499	No								University of Miami Leonard M. Miller School of Medicine
195-199	220-224	197	222	No	0	3rd	0	No	No	0		No	5	4	2	9	3	No	1st	1st	1st	77	15	SGSA	TX	Internal Medicine	Mid September	Mid September	Promptly after Oct 1 (MSPE release)	November	Y	2019060084	No	No	$3000-$3499	$1500-$1999	$2000-$2499	$9500-$9999	Yes	Very Helpful	Very Helpful	N/A	Strongly Agree	Strongly Agree	Strongly Agree	Neutral	Texas A&M University Health Science Center College of Medicine
195-199	220-224	197	222	No	0	4th	0	No	No	0		No	0	1	0	8	1	No	1st	1st	1st	17	13	SGSA	TX	Family Medicine	Mid September	Mid September	Late September (before MSPE release)	November	Y	2019050387	No	Yes	<$500	<$500	N/A	<$500	Yes	Very Helpful		N/A	N/A	N/A	Agree	Agree	Texas A&M University Health Science Center College of Medicine
195-199	220-224	197	222	No	0	4th	0	No	No	0		No	1	2	1	2	2	Yes	1st	1st	1st	30	7	NEGSA		Family Medicine	Late September	Early December	Promptly after Oct 1 (MSPE release)	November	Y	2019050422	No	No	$1000-$1499	$500-$999	N/A	$1500-$1999	No								Warren Alpert Medical School of Brown University
195-199	220-224	197	222	No	0	4th	0	No	No	0		No	4	9	6	0	0	Yes	1st	1st	1st	90	13	SGSA	TX	Pediatrics	Mid September	Late November	Early November	December	Y	2019170573	No	Yes	$3000-$3499	$2000-$2499	$2500-$2999	$7000-$7499	Yes	Very Helpful	Did Not Use	Neutral	Neutral	Neutral	Strongly Agree	Strongly Disagree	Texas A&M University Health Science Center College of Medicine
195-199	220-224	197	222	No	0	N/A	0	No	No	0	Other	No	7	7	1	4	6	Yes	1st	1st	1st	19	11	NEGSA		Family Medicine	Early December	Late January	Promptly after Oct 1 (MSPE release)	November	Y	2019050425	No	No	$1500-$1999	$500-$999	$1000-$1499	$3500-$3999	Yes	Helpful	Helpful	N/A	Agree	N/A	Agree	N/A	Warren Alpert Medical School of Brown University
195-199	220-224	197	222	No School Chapter	0	4th	0	No	No School Chapter	0	MSc	No	3	2	2	3	2	No	1st	1st	1st	57	6	WGSA	CA	Internal Medicine	Mid September	Mid December	Early November	November	Y	2019060950	No	No	$1500-$1999	$3500 and above	$1000-$1499	$6000-$6499	No								California Northstate University College of Medicine
195-199	220-224	197	222	No	0	N/A	1	No	No	0		No	1	1	0	5	2	No	1st	1st	1st	23	6	SGSA	KY	Family Medicine	Mid October	Late January	Mid October	December	Y	2019050288	No	No	<$500	<$500	N/A	<$500	No								University of Louisville School of Medicine
195-199	220-224	197	222	No	0	N/A	1	No	No	0		Yes	6	5	1	2	2	Yes	3rd	1st	1st	39	5	WGSA	WA	Pathology	Mid September	Mid January	Late November	December	Y	2019160049	No	Yes	$11000-$11499	$1000-$1499	$2500-$2999	$14000-$14499	Yes	Helpful	Helpful	Neutral	Agree	Neutral	Agree	Neutral	University of Washington School of Medicine
195-199	220-224	197	222	No	0	N/A	1	No	Yes	1		No	2	7	0	5	9	No	1st	1st	1st	71	9	SGSA	NC	Internal Medicine	Mid September	Mid September	Mid October	November	Y	2018060235	N/A														University of North Carolina School of Medicine
195-199	220-224	197	222	No	0	N/A	1	No	Yes	1	MSc	No	6	4	5	4	4	No	1st	1st	1st	13	10	NEGSA		Family Medicine	Mid September	Mid January	Late September (before MSPE release)	November	Y	2018050083	N/A														Robert Larner, M.D. College of Medicine at the University of Vermont
195-199	220-224	197	222	No	0	N/A	2	No	No	0		No	1	2	0		8	No	1st	1st	1st	35	14	NEGSA		Pediatrics	Mid September	Mid September	Promptly after Oct 1 (MSPE release)	November	Y	2018170536	N/A														Drexel University College of Medicine
195-199	220-224	197	222	No	0	N/A	0	Yes	No	0		No	2	2	0	11	7	Yes	2nd	1st	1st	72	6	SGSA	TX	Family Medicine	Late January	Late January	Late September (before MSPE release)	December	Y	2018050468	N/A														McGovern Medical School at The University of Texas Health Science Center at Houston
195-199	220-224	197	222	No	0	N/A	0	Yes	No	0	MBA	Yes	5	3	2	2	3	Yes	1st	1st	2nd	8	6	WGSA		Internal Medicine	Mid September	Late January	Promptly after Oct 1 (MSPE release)	November	Y	2018060298	N/A														University of Arizona College of Medicine- Tucson
195-199	220-224	197	222	No	0	N/A	0	Yes	No	0	Other	No	2	3	2	3	3	No	2nd	1st	1st	15	8	NEGSA	NJ	Anesthesiology	Mid September	Mid September	Late October	December	Y	2019010337	No	Yes	<$500	$1500-$1999	N/A	$2000-$2499	No								Rutgers New Jersey Medical School
195-199	220-224	197	222	No	0	3rd	1	Yes	No	0		No	0	1	0	6	5	Yes	1st	1st	1st	22	1	WGSA		Family Medicine	Mid September	Early January	Late September (before MSPE release)	December	Y	2018050291	N/A														University of Washington School of Medicine
195-199	220-224	197	222	No	0	3rd	2	Yes	No	0		No	2	2	0	11	3	No	2nd	1st	1st	6	7	SGSA	NC	Internal Medicine	Mid September	Mid September	Late October	November	Y	2019060499	No	Yes	$1500-$1999	$1500-$1999	$1000-$1499	$2500-$2999	Yes	Not Helpful	Not Helpful	Disagree	Disagree	Disagree	Disagree	Disagree	University of North Carolina School of Medicine
195-199	220-224	197	222	No	0	4th	2	Yes	Yes	1	MBA	No	0	3	0	5	11	No	1st	1st	1st	1	1	SGSA	NC	Psychiatry	Late September	Late January	Promptly after Oct 1 (MSPE release)	October	Y	2019200186	No	No	<$500	<$500	N/A	<$500	No								Brody School of Medicine at East Carolina University
195-199	220-224	197	222	No	0	2nd	5	Yes	No	0		No	0	0	0	11	6	No	1st	1st	1st	19	15	CGSA	IL	Family Medicine	Late September	Early November	Promptly after Oct 1 (MSPE release)	November	Y	2019050097	No	No	<$500	$500-$999	<$500	$1000-$1499	No								Chicago Medical School at Rosalind Franklin University of Medicine and Science
195-199	225-229	197	227	No	0	4th	0		No	0			2	1				Yes	1st			25	8	SGSA	TX	Family Medicine	Mid October	Mid October	Late October	N/A	Y	2017050025	N/A														Texas A&M University Health Science Center College of Medicine
195-199	225-229	197	227	No	0	4th	7		No	0			4	2				No	1st			16	7	SGSA	TX	Surgery	Mid October	Early November	Late September (before MSPE release)	N/A	Y	2017230044	N/A														University of Texas Southwestern Medical School
195-199	225-229	197	227	No	0	N/A	1	N/A	No	0		No	3	0	0	4	1	No	1st	1st	1st	42	5	NEGSA	PA	Internal Medicine	Mid September	Early November	Promptly after Oct 1 (MSPE release)	November	Y	2018060582	N/A														Lewis Katz School of Medicine at Temple University
195-199	225-229	197	227	No	0	4th	2	N/A	No	0		No	1	1	0	4	3	No	1st		1st	42	15	CGSA	IL	Pediatrics	Mid September	Late September	Late September (before MSPE release)	December	Y	2019170428	No	No	$4000-$4499	$1500-$1999	$4500-$4999	$10000-$10499	No								Chicago Medical School at Rosalind Franklin University of Medicine and Science
195-199	225-229	197	227	No	0	3rd	0	No	No	0		No	0	1	0	11	3	No	1st	1st	1st	59	1	CGSA		Physical Medicine & Rehabilitation	Mid September	Mid October	Late September (before MSPE release)	November	Y	2018180022	N/A														Creighton University School of Medicine
195-199	225-229	197	227	No	0	3rd	0	No	No	0		No	4	7	4	7		No	1st	1st	1st	42	15	SGSA	TX	Family Medicine	Mid September	Mid September	Promptly after Oct 1 (MSPE release)	November	Y	2019050548	No	Yes	<$500	$500-$999	$500-$999	$1000-$1499	Yes	Very Helpful		Agree	Agree	N/A	Agree	Agree	Texas A&M University Health Science Center College of Medicine
195-199	225-229	197	227	No	0	4th	0	No	No	0		No	2	2	0	8	4	No	1st	1st	1st	25	22			Family Medicine	Mid September	Late December	Late September (before MSPE release)	January	Y	2018050111	N/A
195-199	225-229	197	227	No	0	N/A	0	No	No	0		No	3	6	2	11	0	No	1st	1st	2nd	207	4	WGSA		Emergency Medicine	Mid September		Mid October	November	Y	2018040316	N/A														University of Utah School of Medicine
195-199	225-229	197	227	No	0	N/A	0	No	No	0		No	6	4	1	11	7	No	1st	1st	1st	75	13	CGSA	NE	Internal Medicine-Pediatrics	Mid September	Early January	Mid October	November	Y	2019070035	No	No			N/A		No								Creighton University School of Medicine
195-199	225-229	197	227	No	0	N/A	0	No	No	0	MPH	No	7	1	2	3	6	Yes	1st	1st	1st	44	3	CGSA	MI	Pediatrics	Mid January	Mid September	Early October	November	Y	2019170647	No	Yes	$1000-$1499	$500-$999	$500-$999	$3000-$3499	No								Michigan State University College of Human Medicine
195-199	225-229	197	227	No	0	N/A	0	No	Yes	1		No	1	1	0	4	2	No	1st	1st	1st	51	19			Family Medicine	Mid September	Late October	Mid October	December	Y	2018050029	N/A
195-199	225-229	197	227	No	0	4th	1	No	No	0	MPH	No	5	9	2	11	8	Yes	1st	1st	2nd	43	8	SGSA	TX	Family Medicine	Mid October	Mid December	Early October	December	Y	2019050312	No	No	$1500-$1999	$500-$999	$1000-$1499	$3000-$3499	Yes	Very Helpful	Did Not Use	N/A	Agree	N/A	Strongly Agree	Agree	University of Texas Health Science Center at San Antonio Joe R. and Teresa Lozano Long School of Medicine
195-199	225-229	197	227	No	0	N/A	1	No	No	0		No	4	3	0	11	3	No	1st	1st	1st	75	16	SGSA	NC	Internal Medicine-Pediatrics	Mid September	Late December	Late September (before MSPE release)	December	Y	2019070084	Yes	No	$8000-$8999	$1000-$1499	<$500	$10000-$11999	Yes	Helpful	Did Not Use	N/A	Agree	Agree	N/A	Disagree	Wake Forest School of Medicine of Wake Forest Baptist Medical Center
195-199	225-229	197	227	No	0	4th	1	No	Yes	1		No	2	2	1	11	7	No	1st	1st	1st	52	12	SGSA	AL	Internal Medicine-Pediatrics	Mid September	Mid October	Promptly after Oct 1 (MSPE release)	December	Y	2019070074	No	Yes	$1000-$1999	$500-$999	N/A	$2000-$3999	No								University of Alabama School of Medicine
195-199	225-229	197	227	No	0	4th	2	No	No	0		No	3	0	0	4	7	No	1st	1st	1st	39	16	CGSA	IL	Pediatrics	Early October	Late January	Late October	November	Y	2018170484	N/A														University of Illinois College of Medicine
195-199	225-229	197	227	No	0	N/A	2	No	No	0		No	2	5	0	6	2	Yes	2nd	1st	1st	42	4	SGSA	TX	Pediatrics	Mid November	Early November	Mid November	December	Y	2018170285	N/A														Texas Tech University Health Sciences Center Paul L. Foster School of Medicine
195-199	225-229	197	227	No	0	4th	3	No	No	0		No	2	0	0	4	2	Yes	1st		1st	5	6	SGSA	KY	Internal Medicine	Mid September	Mid November	Late September (before MSPE release)	October	Y	2019060970	No	No	$500-$999	<$500	$500-$999	$1000-$1499	No								University of Kentucky College of Medicine
195-199	225-229	197	227	No	0	4th	3	No	No	0		No	3	3	1	5	5	No		1st	1st	48	13	SGSA	FL	Pediatrics	Mid September	Late January	Mid October	N/A	Y	2018170386	N/A														University of Miami Leonard M. Miller School of Medicine
195-199	225-229	197	227	No	0	4th	0	Yes	No	0		No	5	5	0	9	6	No	1st	1st	1st	118	6	NEGSA		Surgery	Mid September	Late January	Early November	December	Y	2018230244	N/A														Cooper Medical School of Rowan University
195-199	225-229	197	227	No	0	3rd	1	Yes	No	0		No	1	1	0	11	11	No	1st	1st	1st	24	12	CGSA	IL	Family Medicine	Mid December	Mid January	Late September (before MSPE release)	October	Y	2018050010	N/A														Chicago Medical School at Rosalind Franklin University of Medicine and Science
195-199	225-229	197	227	No	0	N/A	2	Yes	No	0		No	0	2	1	8	2	Yes	1st	1st	1st	46	0	SGSA	TX	Pediatrics	Late September	Early October	Late October	January	Y	2019170012	No	Yes	$3500-$3999	$500-$999	N/A	$4000-$4499	Yes	Very Helpful	Helpful	N/A	Agree	Agree	Strongly Agree	Disagree	McGovern Medical School at The University of Texas Health Science Center at Houston
195-199	225-229	197	227	No	0	4th	3	Yes	No	0		No	1	9	0	6	6	Yes	1st	1st	1st	9	9	CGSA	IL	Family Medicine	Mid September	Mid October	Early October	November	Y	2019050232	No	No	<$500	<$500	N/A	$500-$999	No								Rush Medical College of Rush University
195-199	225-229	197	227	No	0	2nd	4	Yes	No	0		No	0	1	0	11	2	No	1st	1st	1st	13	12	WGSA		Family Medicine	Late October	Early November	Early October	December	Y	2018050144	N/A														University of Washington School of Medicine
195-199	225-229	197	227	No	0	2nd	4	Yes	No	0		Yes	4	8	7	4	2	No	1st	1st	1st	36	12	CGSA	IL	Psychiatry	Mid October	Late October	Early October	November	Y	2018200252	N/A														Northwestern University Feinberg School of Medicine
195-199	225-229	197	227	No	0	3rd	4	Yes	No	0	MPH	Yes	11	11	7	1	0	No	1st	1st	1st	91	2	SGSA	TN	Radiation Oncology	Mid September	Mid September	Late October	November	Y	2019210027	No	No	<$500	$3000-$3499	$1500-$1999	$5500-$5999	No								University of Tennessee Health Science Center College of Medicine
195-199	225-229	197	227	No	0	4th	4	Yes	Yes	1		No	4	8	2	9	2	No	2nd	1st		83	8	WGSA		Psychiatry	Mid September	Late January	Mid October	November	Y	2018200009	N/A														Oregon Health & Science University School of Medicine
195-199	230-234	197	232	No	0	3rd	0	N/A	No	0		No	2	2	1	5	1	No	1st	1st	1st	20	1	SGSA	AL	Internal Medicine-Preliminary	Mid September	After Rank List Submission	Early October	January	Y	2019080076	No	Yes	<$500	$500-$999	N/A	$500-$999	No								University of Alabama School of Medicine
195-199	230-234	197	232	No	0	3rd	0	N/A	No	0		No	2	2	1	5	1	No	1st	1st	1st	23	7	SGSA	AL	Physical Medicine & Rehabilitation	Mid September	After Rank List Submission	Early October	November	Y	2019180034	No	Yes	$1000-$1499	$500-$999	N/A	$2000-$2499	No								University of Alabama School of Medicine
195-199	230-234	197	232	No	0	4th	0	N/A	No	0		No	3	1	0	5	5	No	1st	1st	1st	80	21	SGSA	FL	Pediatrics	Mid September	Mid December	Late October	November	Y	2019170293	No	No	$6000-$6499	$1500-$1999	N/A	$7500-$7999	No								University of Miami Leonard M. Miller School of Medicine
195-199	230-234	197	232	No	0	3rd	0	No	No	0		No	4	3	3	11	2	No	1st	1st	1st	48	13	SGSA	KY	Internal Medicine	Mid September	Mid January	Mid October	November	Y	2019060689	No	No	$2000-$2499	$1000-$1499	N/A	$3500-$3999	No								University of Louisville School of Medicine
195-199	230-234	197	232	No	0	3rd	0	No	No	0		No	5	7	3	6	7	No	1st	1st	1st	36	12	CGSA		Internal Medicine	Mid September	Mid September	Early October	November	Y	2018060115	N/A														Northeast Ohio Medical University College of Medicine
195-199	230-234	197	232	No	0	N/A	0	No	No	0		No	2	6	1	8	4	No	1st	1st	1st	53	13	WGSA		Pediatrics	Mid September	Mid September	Mid October	November	Y	2018170233	N/A														University of Utah School of Medicine
195-199	230-234	197	232	No	0	N/A	0	No	No	0	MSc	No	6	3	0	11	4	No	1st	1st	1st	44	12	NEGSA	DC	Pediatrics	Early December	Early January	Early October	November	Y	2019170358	No	No	$3000-$3499	$500-$999	N/A	$4000-$4499	No								George Washington University School of Medicine and Health Sciences
195-199	230-234	197	232	No	0	N/A	0	No	Yes	1		No	2	4	0	3	3	No		1st	1st	22	11	SGSA	FL	Family Medicine	Mid September	Early December	Early October	November	Y	2018050266	N/A														University of South Florida Morsani College of Medicine
195-199	230-234	197	232	No	0	N/A	0	No	Yes	1	MPH	No	5	2	0	6	4	No	2nd	2nd	1st	34	3	CGSA	IL	Family Medicine	After Rank List Submission	Early January	Mid October	November	Y	2019050279	No	No	<$500	$500-$999	<$500	$500-$999	Yes	Helpful	Helpful	Neutral	Agree	Neutral	Agree	Agree	University of Illinois College of Medicine
195-199	230-234	197	232	No School Chapter	0	N/A	0	No	No	0		No	2	1	1	8	3	No	1st	1st	1st	29	14	WGSA	AZ	Family Medicine	Mid September	Mid September	Late October	November	Y	2019050071	No	No	$2500-$2999	$500-$999	$500-$999	$4000-$4499	Yes	Very Helpful	Did Not Use	N/A	Strongly Agree	N/A	Agree	N/A	University of Arizona College of Medicine- Phoenix
195-199	230-234	197	232	No School Chapter	0	3rd	0	No	No School Chapter	0		No	4	3	2	11	4	No	1st	1st	1st	31	11	NEGSA	CT	Family Medicine	Mid September	Mid September	Mid October	November	Y	2018050024	N/A														Frank H. Netter MD School of Medicine at Quinnipiac University
195-199	230-234	197	232	No	0	4th	1	No	No	0		No	5	6	3	9	6	No	1st	1st	1st	41	14	SGSA		Pediatrics	Late September	Early December	Late September (before MSPE release)	November	Y	2018170390	N/A														University of Alabama School of Medicine
195-199	230-234	197	232	No	0	3rd	2	No	No	0		No	5	6	0	7	4	No	1st	1st	1st	59	15	SGSA	TX	Family Medicine	Late September	Late September	Mid October	November	Y	2018050390	N/A														Texas Tech University Health Sciences Center School of Medicine
195-199	230-234	197	232	No	0	N/A	2	No	Yes	1		No	3	3	0	8	3	No	1st		1st	10	11	CGSA		Pediatrics	Mid September	Late November	Early October	November	Y	2019170550	No	No	$1000-$1499	<$500	<$500	$2500-$2999	No								University of Iowa Roy J. and Lucille A. Carver College of Medicine
195-199	230-234	197	232	No	0	N/A	3	No	No	0	MSc	No	3	0	0	5	2	No	1st	1st	1st	38	12	CGSA	IL	Pediatrics	Mid September	Late December	Mid October	November	Y	2019170282	No	No	<$500	$500-$999	<$500	$1000-$1499	Yes	Very Helpful	Very Helpful	N/A	Strongly Agree	Strongly Agree	Strongly Agree	Neutral	University of Illinois College of Medicine
195-199	230-234	197	232	No	0	N/A	3	No	No	0	MSc	No	3	3	0	11	7	No	2nd	2nd	1st	34	3	SGSA		Internal Medicine-Pediatrics	Late January	Mid October	Late September (before MSPE release)	November	Y	2018070083	N/A														University of Mississippi School of Medicine
195-199	230-234	197	232	No	0	3rd	0	Yes	No	0		No	5	4	0	3	0	No	1st	1st	1st	31	6	CGSA		Internal Medicine	Mid September	Mid September	Promptly after Oct 1 (MSPE release)	December	Y	2018060708	N/A														Ohio State University College of Medicine
195-199	230-234	197	232	No	0	N/A	0	Yes	No	0	MSc	No	6	10	3	6	7	No	2nd	1st	1st	44	12	WGSA	AZ	Family Medicine	Mid September	Early January	Late September (before MSPE release)	November	Y	2019050039	No	Yes	$1500-$1999	$500-$999	$1000-$1499	$3500-$3999	No								University of Arizona College of Medicine- Tucson
195-199	230-234	197	232	No	0	3rd	2	Yes	No	0		No	8	5	0	11	9	No	1st	1st	1st	38	11	SGSA	AL	Family Medicine	Mid September	Mid December	Early October	November	Y	2019050270	No	No	$2000-$2499	$500-$999	<$500	$2500-$2999	No								University of Alabama School of Medicine
195-199	230-234	197	232	No	0	4th	2	Yes	No	0		No	2	1	1	4	0	No	1st	1st	1st	40	8	SGSA	LA	Obstetrics & Gynecology	Late October	Mid November	Late October	December	Y	2018120020	N/A														Louisiana State University School of Medicine in Shreveport
195-199	230-234	197	232	No	0	N/A	2	Yes	No	0		No	2	3	0	7	3	No	1st	1st	1st	37	16	NEGSA	PA	Psychiatry	Mid September	Early November	Mid October	November	Y	2019200061	Yes	No	$500-$999	$1500-$1999	N/A	$2500-$2999	No								Penn State College of Medicine
195-199	230-234	197	232	No	0	N/A	3	Yes	Yes	1		Yes	4	2	1	3	2	No	1st	1st	1st	28	13	NEGSA	NY	Psychiatry	Mid September	Mid September	Promptly after Oct 1 (MSPE release)	November	Y	2018200033	N/A														Albany Medical College
195-199	230-234	197	232	No	0	N/A	4	Yes	Yes	1		No	4	6	2	5	3	No	1st	1st	1st	17	10	WGSA	WA	Family Medicine	Mid September	Mid September	Late September (before MSPE release)	November	Y	2019050351	No	No	$1000-$1499	<$500	<$500	$1500-$1999	No								University of Washington School of Medicine
195-199	230-234	197	232	No	0	N/A	5	Yes	No	0		No	0	0	0	5	3	No	2nd	1st	1st	1	11	NEGSA	DC	Family Medicine	Mid September	Mid September	Mid October	December	Y	2019050339	No	Yes	$1000-$1499	$1500-$1999	N/A	$2000-$2499	No								Howard University College of Medicine
195-199	230-234	197	232	No	0	N/A	5	Yes	Yes	1		No	3	3	3	11		No	1st	1st	1st	19	14	WGSA	WA	Family Medicine	Mid September	Mid January	Early October	November	Y	2019050393	No	No	$5000-$5499	$500-$999	N/A	$7000-$7499	No								University of Washington School of Medicine
195-199	230-234	197	232	No School Chapter	0	N/A	8	Yes	No School Chapter	0		Yes	4	5	3	6	6	No	1st	1st	1st	32	13	NEGSA	CT	Psychiatry	Mid September	Mid September	Late October	November	Y	2018200060	N/A														Yale School of Medicine
195-199	235-239	197	237	No	0	N/A	0		Yes	1			1	0				Yes	1st			62	6	SGSA	TX	Internal Medicine	Mid September	Mid September	Late September (before MSPE release)	N/A	Y	2017060025	N/A														Texas A&M University Health Science Center College of Medicine
195-199	235-239	197	237	No School Chapter	0	3rd	1	N/A	No	0		No	3	11	2	5	2	No	1st	1st	1st	46	9	NEGSA	CT	Neurology	Mid September	Mid September	Mid October	December	Y	2018110015	N/A														Frank H. Netter MD School of Medicine at Quinnipiac University
195-199	235-239	197	237	No	0	3rd	0	No	No	0		No	6	7	0	7	6	No	1st	1st	1st	40	11	SGSA	FL	Internal Medicine	Mid September	Mid September	Mid October	November	Y	2019060246	No	No	$1500-$1999	$500-$999	$500-$999	$2000-$2499	No								University of South Florida Morsani College of Medicine
195-199	235-239	197	237	No	0	4th	0	No	No	0		No	0	0	0	7	4	Yes	2nd	1st	1st	73	8	CGSA1		Internal Medicine	Early October	Mid December	Mid October	November	Y	2019060102	No	No	$2500-$2999	$2000-$2499	N/A	$5000-$5499	No								University of Kansas School of Medicine
195-199	235-239	197	237	No	0	4th	0	No	No	0		No	0	4	1	11	6	Yes	1st	1st	1st	56	13	SGSA	TX	Family Medicine	Early November	Mid September	Early November	December	Y	2018050056	N/A														Texas A&M University Health Science Center College of Medicine
195-199	235-239	197	237	No	0	4th	0	No	No	0		No	1	1	0	4	2	Yes	1st	1st	1st	9	9	SGSA	TX	Pathology	Mid November	Late January	Late October	November	Y	2018160043	N/A														Texas A&M University Health Science Center College of Medicine
195-199	235-239	197	237	No	0	4th	0	No	No	0	MSc	No	2	0	1	11	0	No	1st	1st	1st	28	5	SGSA	TX	Psychiatry	Early November	Early November	Late October	December	Y	2018200188	N/A														University of Texas Health Science Center at San Antonio Joe R. and Teresa Lozano Long School of Medicine
195-199	235-239	197	237	No	0	N/A	0	No	No	0		No	2	0	0	11	11	Yes	1st	2nd	1st	80	6	CGSA	OH	Pediatrics	Mid September	Mid September	Late September (before MSPE release)	November	Y	2019170230	No	Yes	$500-$999	$1000-$1499	<$500	$2000-$2499	Yes	Helpful	Did Not Use	Disagree	Agree	Agree	Agree	Disagree	Northeast Ohio Medical University College of Medicine
195-199	235-239	197	237	No	0	4th	1	No	No	0		No	0	0	0	8	4	No	1st	1st	1st	1	13	SGSA	FL	Pediatrics			Promptly after Oct 1 (MSPE release)	November	Y	2018170167	N/A														Florida State University College of Medicine
195-199	235-239	197	237	No	0	3rd	2	No	Yes	1	MSc	No	9	7	2	6	4	No	1st	1st	1st	53	8	NEGSA	CT	Obstetrics & Gynecology	Mid September	Mid December	Late October	November	Y	2019120120	No	No		$1000-$1499	$500-$999	$3500-$3999	No								University of Connecticut School of Medicine
195-199	235-239	197	237	No	0	3rd	3	No	No	0		No	2	0	0	4	3	No	2nd	1st	1st	19	12	WGSA		Pediatrics	Mid September	Mid September	Early November	November	Y	2019170098	No	No	$7000-$7499	$1000-$1499	$500-$999	$9000-$9499	Yes	Helpful	Helpful	N/A	Neutral	Agree	Agree	Agree	University of New Mexico School of Medicine
195-199	235-239	197	237	No	0	3rd	3	No	No	0		No	2	3	0	11	5	No	1st	1st	1st	31	14	CGSA	MO	Family Medicine	Mid September	Late October	Mid October	December	Y	2019050493	No		$1500-$1999	$500-$999	$2000-$2499	$5500-$5999	No								Saint Louis University School of Medicine
195-199	235-239	197	237	No	0	N/A	1	Yes	No	0		No	3	1	1	4	3	Yes	1st	1st	1st	39	8	NEGSA	DC	Internal Medicine-Pediatrics	Late September	Early January	Late October	November	Y	2019070040	No	No	$3000-$3999	$500-$999	N/A	$4000-$5999	No								George Washington University School of Medicine and Health Sciences
195-199	235-239	197	237	No	0	N/A	1	Yes	No	0		No	5	5	0	10	4	No	1st	1st	1st	41	12	SGSA	TN	Psychiatry	Mid September	Mid September	Mid October	January	Y	2019200079	No	No	$1000-$1499	$500-$999	$2000-$2499	$3000-$3499	No								University of Tennessee Health Science Center College of Medicine
195-199	235-239	197	237	No	0	N/A	1	Yes	No	0	MSc	No	2	2	1	10	11	No	1st	1st	2nd	30	15	CGSA	NE	Pediatrics	Mid September	Late January	Mid October	November	Y	2019170597	No	No	$1500-$1999	$1000-$1499	$500-$999	$3000-$3499	No								Creighton University School of Medicine
195-199	235-239	197	237	No	0	3rd	1	Yes	Yes	1		No	0	2	0	0	7	No	1st	1st	1st	46	7	SGSA	SC	Obstetrics & Gynecology	Mid September	Mid September	Mid October	November	Y	2019120367	No	No	$2000-$2499	$500-$999	$2000-$2499	$5000-$5499	No								University of South Carolina School of Medicine, Greenville
195-199	235-239	197	237	No	0	4th	2	Yes	No	0		No	2	0	0	7	2	Yes	1st	1st	1st	34	12	NEGSA	PA	Pediatrics	Mid September	Mid December	Mid October	November	Y	2018170248	N/A														Sidney Kimmel Medical College at Thomas Jefferson University
195-199	235-239	197	237	No	0	4th	2	Yes	No	0		No	3	0	0	6	2	Yes	1st	1st	1st	30	12			Pediatrics	Mid September	Mid December	Promptly after Oct 1 (MSPE release)	November	Y	2018170048	N/A
195-199	235-239	197	237	No	0	3rd	5	Yes	No	0	MSc	No	3	2	2	6	2	No	1st	3rd		1	4	SGSA		Anesthesiology			N/A	November	Y	2018010137	N/A														University of Mississippi School of Medicine
195-199	235-239	197	237	No	0	3rd	6	Yes	No	0		No	0	0	0	4	3	No	2nd	1st	1st	29	12	SGSA	TX	Family Medicine	Mid September	Late October	Early October	November	Y	2019050043	No	Yes	<$500	<$500	<$500	$1000-$1499	Yes	Helpful	Helpful	Neutral	Agree	N/A	Neutral	N/A	Texas A&M University Health Science Center College of Medicine
195-199	240-244	197	242	No	0	N/A	0	N/A	No	0	MPH	No	2	0	0	11	10	No	1st	1st	1st	16	10	SGSA	GA	Family Medicine	Mid September	Late October	Early October	December	Y	2019050289	No	No	$500-$999	<$500	$500-$999	$2000-$2499	No								Mercer University School of Medicine
195-199	240-244	197	242	No	0	4th	2	N/A	No	0		No	2	0	0	0	0	No	1st	1st	1st	19	3	SGSA		Radiology	Mid September	Late January	Late September (before MSPE release)	November	Y	2019220170	No	No	$500-$999	$2000-$2499	<$500	$3500-$3999	No								University of Oklahoma College of Medicine
195-199	240-244	197	242	No	0	N/A	8	N/A	No	0	MSc	No	6	4	0	5	3	No	1st	1st	1st	12	3	SGSA		Physical Medicine & Rehabilitation	Mid September	Early October	Early October	November	Y	2018180044	N/A														University of Mississippi School of Medicine
195-199	240-244	197	242	No	0	4th	0	No	No	0		No	2	1	0	11	3	Yes	2nd	1st	1st	75	12	SGSA	TX	Internal Medicine	Late September	Late September	Mid October	November	Y	2019060323	No	Yes	$1500-$1999	$1500-$1999	N/A	$3500-$3999	No								Texas A&M University Health Science Center College of Medicine
195-199	240-244	197	242	No	0	N/A	2	No	Yes	1		No	3	3	0	5	4	No	1st	1st	1st	27	8	NEGSA		Family Medicine	Mid September	Mid September	Late September (before MSPE release)	December	Y	2019050085	No	No	$2000-$2499	$1000-$1499	<$500	$2500-$2999	No								Robert Larner, M.D. College of Medicine at the University of Vermont
195-199	240-244	197	242	No School Chapter	0	N/A	2	No	No	0	MPH	No	2	0	0	8	1	No	1st	1st	1st	48	13	WGSA	AZ	Pediatrics	Mid September	Mid September	Late September (before MSPE release)	November	Y	2019170079	No	No	$6000-$6499	$1000-$1499	<$500	$7000-$7499	Yes	Very Helpful	Helpful	N/A	Strongly Agree	N/A	Agree	Disagree	University of Arizona College of Medicine- Phoenix
195-199	240-244	197	242	No	0	3rd	3	No	No	0	MSc	No	2	3	0	5	0	No	1st	1st	1st	87	6			Emergency Medicine	Mid September	Late January	Early November	November	Y	2018040199	N/A
195-199	240-244	197	242	No	0	N/A	6	No	Yes	1		No	4	8	4	11	11	No	1st	1st	1st	12	11	NEGSA	MA	Pediatrics	Mid September	Mid September	Early October	November	Y	2018170201	N/A														University of Massachusetts Medical School
195-199	240-244	197	242	No	0	4th	1	Yes	No	0		No	3	3	1	5	2	No	1st	1st	1st	53	14	SGSA	FL	Pediatrics	Mid September	Mid September	Promptly after Oct 1 (MSPE release)	November	Y	2019170044	No	Yes	$1000-$1499	$500-$999	<$500	$2000-$2499	Yes	Helpful	Did Not Use	N/A	N/A	N/A	Agree	Strongly Agree	University of Central Florida College of Medicine
195-199	240-244	197	242	No	0	4th	2	Yes	Yes	1	Other	No	6	9	2	11	3	Yes	1st	1st	1st	44	10	CGSA		Pediatrics	Mid September	Mid September	Early October	November	Y	2018170297	N/A														Ohio State University College of Medicine
195-199	240-244	197	242	No	0	N/A	2	Yes	Yes	1	Other	No	11	11	11	2	5	No	1st	1st	1st	74	14	NEGSA		Radiation Oncology	Mid September	Late January	Late October	November	Y	2019210018	No	No	$2000-$2499	$1500-$1999	$4000-$4499	$7500-$7999	No								Robert Larner, M.D. College of Medicine at the University of Vermont
195-199	240-244	197	242	No	0	N/A	4	Yes	Yes	1	MPH	Yes	4	5	4	5	4	No	1st	1st	1st	13	13	NEGSA	NY	Pediatrics	Mid September	Mid September	Early October	December	Y	2018170064	N/A														Icahn School of Medicine at Mount Sinai
195-199	245-249	197	247	No	0	3rd	0	N/A	No	0		No	1	5	0	5	1	No	1st	1st	1st	38	15	SGSA	KY	Pediatrics	Mid September	Mid December	Late September (before MSPE release)	November	Y	2019170251	No	No	$2000-$2499	$500-$999	N/A	$3000-$3499	Yes	Helpful	Helpful	N/A	Agree	N/A	Agree	Neutral	University of Kentucky College of Medicine
195-199	245-249	197	247	No	0	3rd	0	No	Yes	1		No	3	11	0	11	5	Yes	1st	1st	1st	13	10	CGSA	MI	Family Medicine	Mid September	Mid September	Early October	November	Y	2018050436	N/A														Michigan State University College of Human Medicine
195-199	245-249	197	247	No	0	4th	0	No	Yes	1		No	7	4	3	8	4	No	1st	1st	1st	18	9	SGSA	FL	Family Medicine	Mid September	Mid September	Late September (before MSPE release)	November	Y	2019050403	No	No	$5000-$5499	$1000-$1499	$2000-$2499	$8000-$8499	No								University of Central Florida College of Medicine
195-199	245-249	197	247	No	0	2nd	2	Yes	Yes	1		No	5	6	5	7	5	No	1st	1st	1st	75	7	SGSA	FL	Surgery	Mid September	Mid September	Mid November	November	Y	2019230058	No	No	$1000-$1499	$1000-$1499	$1000-$1499	$2500-$2999	Yes	Very Helpful	Did Not Use	N/A	Agree	Agree	Strongly Agree	Disagree	University of Central Florida College of Medicine
195-199	245-249	197	247	No	0	2nd	6	Yes	No	0	Other	No	1	0	0	4	2	No	1st	1st	1st	37	13	WGSA		Pediatrics	Mid September	Mid September	Early October	November	Y	2018170483	N/A														University of New Mexico School of Medicine
195-199	245-249	197	247	Yes	1	1st	6	Yes	Yes	1	MPH	No	6	8	3	11	11	No	1st	1st	1st	62	13	SGSA	NC	Surgery	Mid September	Mid September	Late October	November	Y	2019230198	No	No	$3500-$3999	$1000-$1499	N/A	$5000-$5499	No								University of North Carolina School of Medicine
195-199	250-254	197	252	No	0	3rd	0	No	No	0		No	2	2	0	3	2	No	1st	1st	1st	58	15	CGSA		Anesthesiology	Mid September	Late September	Mid October	January	Y	2018010064	N/A														Ohio State University College of Medicine
195-199	250-254	197	252	No	0	N/A	0	No	No	0	MPH	Yes	4	4	1	6	5	No	1st	1st	1st	83	13	CGSA	MO	Psychiatry	Mid September	Mid September	Late September (before MSPE release)	November	Y	2019200252	No	Yes	$3500-$3999	$1500-$1999	N/A	$5500-$5999	No								Washington University in St. Louis School of Medicine
195-199	250-254	197	252	No	0	4th	1	No	No	0	MDiv	No	2	0	1	6	2	Yes	1st	1st	1st	29	15	SGSA	TX	Pediatrics	Mid September	Early November	Promptly after Oct 1 (MSPE release)	November	Y	2019170365	No	No	$2000-$2499	$1500-$1999	N/A	$4000-$4499	No								University of Texas Health Science Center at San Antonio Joe R. and Teresa Lozano Long School of Medicine
195-199	250-254	197	252	No	0	N/A	1	Yes	No	0	MSc	No	2	2	0	4	2	Yes	1st		1st	39	6	CGSA		Psychiatry	Early November	Late September	Promptly after Oct 1 (MSPE release)	November	Y	2018200227	N/A														Ohio State University College of Medicine
195-199	250-254	197	252	No School Chapter	0	N/A	1	Yes	Yes	1		No	1	2	0	11	4	No	1st	1st	1st	29	12	WGSA	AZ	Family Medicine	Mid September	Mid September	Promptly after Oct 1 (MSPE release)	November	Y	2019050034	No	No	$2000-$2499	<$500	N/A	$2500-$2999	Yes	Not Helpful	Did Not Use	N/A	Agree	Neutral	Neutral	Neutral	University of Arizona College of Medicine- Phoenix
195-199	250-254	197	252	No	0	N/A	6	Yes	Yes	1			3	5	0	10	5	No	1st	1st	1st	63	24	SGSA	TN	Pediatrics	Mid September	Mid September	Mid October	December	Y	2018170443	N/A														University of Tennessee Health Science Center College of Medicine
195-199	N/A	197	0	No	0	4th	0	No	No	0		No	2	2	0	3	3	No	1st			1	1	SGSA	TX	Family Medicine			Early November	November	Y	2018050376	N/A														Texas Tech University Health Sciences Center School of Medicine
195-199	N/A	197	0	No School Chapter	0	4th	0	No	No	0		No	2	3	0	7	5	No	1st			13	13	SGSA	TX	Internal Medicine			Late October	November	Y	2019060809	No	No	$5000-$5499	$1000-$1499	N/A	$6000-$6499	No								University of North Texas Health Science Center Texas College of Osteopathic Medicine
195-199	N/A	197	0	No	0	4th	4	No	No	0		No	1	4	0	11	3	No	1st			23	12	SGSA	TX	Family Medicine			Mid October	November	Y	2019050417	No	No	$500-$999	$1000-$1499	<$500	$2000-$2499	No								University of North Texas Health Science Center Texas College of Osteopathic Medicine
200-204	200-204	202	202	No	0	N/A	0	No	No	0		No	3	0	1	10	3	Yes	1st	1st	1st	49	12	WGSA		Family Medicine	Early October	Early November	Late September (before MSPE release)	October	Y	2018050244	N/A														University of Utah School of Medicine
200-204	200-204	202	202	No	0	4th	1	No	No	0	Other	No	2	4	0	11	8	No		1st	1st	29	8	SGSA	SC	Pediatrics	Late October	Mid December	Late October	November	Y	2019170518	No	No	<$500	$500-$999	<$500	$1000-$1499	No								University of South Carolina School of Medicine Columbia
200-204	200-204	202	202	No	0	N/A	0	Yes	No	0		Yes	3	3	4	8	2	Yes	1st	2nd	1st	20	1	NEGSA		Obstetrics & Gynecology	Late January	Early October	Early November	January	Y	2018120015	N/A														Warren Alpert Medical School of Brown University
200-204	205-209	202	207	No	0	3rd	0	No	Yes	1	MSc	No	5	4	1	3	5	No	1st	2nd	1st	59	6	CGSA		Anesthesiology	Mid September	Mid September	Mid October	October	Y	2018010088	N/A														Ohio State University College of Medicine
200-204	205-209	202	207	No	0	1st	1	Yes	No	0	MSc	No	3	5	5	5	5	No	1st	1st	1st	26	4	WGSA	NV	Psychiatry	Mid September	Late January	Mid November	December	Y	2019200012	No	No	$3000-$3499	$500-$999	$2000-$2499	$5000-$5499	No								University of Nevada Reno School of Medicine
200-204	205-209	202	207	No	0	4th	3	Yes	Yes	1		No	6	2	3	11	9	No	1st	1st	1st	36	15	NEGSA	PA	Family Medicine	Early January	Early January	Late September (before MSPE release)	November	Y	2018050135	N/A														Sidney Kimmel Medical College at Thomas Jefferson University
200-204	205-209	202	207	No	0	3rd	4	Yes	Yes	1		No	2	1	0	9	9	No	1st	1st	1st	19	7	SGSA		Pediatrics	Mid September	Mid September	Promptly after Oct 1 (MSPE release)	December	Y	2018170316	N/A														University of Mississippi School of Medicine
200-204	210-214	202	212	No	0	4th	0	N/A	No	0	MBA	No	3	2	2	11	7	Yes	1st	1st	1st	86	17	CGSA	MO	Physical Medicine & Rehabilitation	Mid September	Mid September	Mid October	November	Y	2019180020	Yes	No	$4000-$4499	$2500-$2999	<$500	$8000-$8499	No								Saint Louis University School of Medicine
200-204	210-214	202	212	No	0	3rd	0	N/A	Yes	1		No	3	2	0	2	7	Yes		1st	1st	59	14	CGSA	MI	Pediatrics	Late September	Mid October	Promptly after Oct 1 (MSPE release)	November	Y	2019170092	No	No	$1000-$1499	$1000-$1499	N/A	$3000-$3499	No								Western Michigan University Homer Stryker M.D. School of Medicine
200-204	210-214	202	212	No	0	3rd	0	No	No	0	MPH	No	5	0	3	5	2	No	1st	1st	1st	193	5	SGSA	LA	Psychiatry	Mid October	Early December	Mid October	November	Y	2019200329	No	No	$2000-$2499	$3000-$3499	$500-$999	$6500-$6999	No								Tulane University School of Medicine
200-204	210-214	202	212	No	0	4th	0	No	No	0		No	0	0	0	2	1	No	2nd	2nd	1st	61	4	SGSA	TX	Family Medicine	Mid September	Mid September	Late October	November	Y	2018050257	N/A														Texas A&M University Health Science Center College of Medicine
200-204	210-214	202	212	No	0	4th	0	No	No	0	MPH	No	5	4	0	7	0	Yes	1st	1st	1st	17	10	SGSA		Family Medicine	Early November	Late January	Early November	January	Y	2018050474	N/A														University of Alabama School of Medicine
200-204	210-214	202	212	No	0	N/A	0	No	No	0		No	0	0	0	11	2	No	2nd	3rd	1st	22	4	CGSA	NE	Family Medicine	Mid September	Mid December	Early October	December	Y	2019050183	No	Yes	<$500	<$500	<$500	$1000-$1499	No								Creighton University School of Medicine
200-204	210-214	202	212	No	0	N/A	0	No	Yes	1		No	2	0	0	11	5	No	1st	1st	1st	51	18	CGSA		Family Medicine	Late September	Mid October	Mid October	December	Y	2018050368	N/A														Creighton University School of Medicine
200-204	210-214	202	212	No	0	N/A	0	Yes	No	0		Yes	4	2	0	4	2	Yes	1st	1st		63	10	NEGSA	NY	Obstetrics & Gynecology	Mid September		Mid October	November	Y	2019120140	Yes	No	$500-$999	$2000-$2499	$500-$999	$2500-$2999	No								Zucker School of Medicine at Hofstra/Northwell
200-204	210-214	202	212	No School Chapter	0	N/A	0	Yes	Yes	1	MPH	No	4	6	0	8	8	No	1st	1st	1st	21	11	WGSA	AZ	Pediatrics	Mid September	Mid September	Early October	November	Y	2019170411	No	No	$3000-$3499	<$500	$500-$999	$4500-$4999	No								University of Arizona College of Medicine- Phoenix
200-204	210-214	202	212	No	0	N/A	1	Yes	No	0		No	2	2	0	6	3	No	1st	1st	1st	42	15	CGSA	MO	Family Medicine	Mid September	Early October	Promptly after Oct 1 (MSPE release)	November	Y	2019050311	No	No	$1000-$1499	$500-$999	N/A	$2000-$2499	No								University of Missouri-Kansas City School of Medicine
200-204	210-214	202	212	No	0	N/A	1	Yes	No	0	Other	No	3	1	1	7	1	Yes	1st	1st	1st	6	9	SGSA	WV	Family Medicine	Mid September	Mid September	Early October	November	Y	2019050367	No	No	$1000-$1499	<$500	N/A	$2000-$2499	No								Marshall University Joan C. Edwards School of Medicine
200-204	210-214	202	212	No	0	3rd	2	Yes	No	0		No	2	1	0	11	7	No	1st	1st	1st	39	9	SGSA		Internal Medicine	Late September	Late September	Early November	December	Y	2018060552	N/A														University of Mississippi School of Medicine
200-204	210-214	202	212	No	0	N/A	2	Yes	No	0	MDiv	No	1	1	1	6	2	No	1st	1st	1st	21	3	SGSA	FL	Emergency Medicine	Mid September	Mid September	Late October	November	Y	2018040106	N/A														Florida State University College of Medicine
200-204	210-214	202	212	No	0	3rd	3	Yes	No	0	Other	No	5	0	0	11	6	No	1st	1st	1st	66	10	SGSA	LA	Neurology	Mid September	Mid September	Late October	October	Y	2018110069	N/A														Louisiana State University School of Medicine in Shreveport
200-204	210-214	202	212	No	0	N/A	4	Yes	No	0		No	6	11	3	6	5	No	2nd	1st	1st	21	4	SGSA	TX	Pathology	Early October	Early January	Late September (before MSPE release)	October	Y	2018160013	N/A														McGovern Medical School at The University of Texas Health Science Center at Houston
200-204	215-219	202	217	No	0	N/A	0		No	0			6	9				No	1st			30	5	SGSA	TX	Internal Medicine	Mid October	Late December	Early November	N/A	Y	2017060102	N/A														McGovern Medical School at The University of Texas Health Science Center at Houston
200-204	215-219	202	217	No	0	N/A	1		Yes	1			2	2				No	1st			18	13	SGSA	TX	Pediatrics	Mid September	Mid October	Early October	N/A	Y	2017170101	N/A														McGovern Medical School at The University of Texas Health Science Center at Houston
200-204	215-219	202	217	No	0	4th	0	N/A	No	0	MPH	No	2	1	0	5	2	Yes	1st	1st	1st	46	14	NEGSA	NY	Family Medicine	Mid September	Early October	Mid October	December	Y	2018050459	N/A														Albany Medical College
200-204	215-219	202	217	No	0	N/A	0	N/A	No	0		No	3	1	0	8	2	Yes	2nd	1st	1st	15	7	CGSA	NE	Internal Medicine	Mid September	Late January	Early October	November	Y	2019060987	No	Yes	$2500-$2999	$2000-$2499	N/A	$5500-$5999	No								Creighton University School of Medicine
200-204	215-219	202	217	No	0	3rd	5	N/A	No	0		No	1	0	1	8	4	No	1st	1st	1st	29	8	SGSA		Child Neurology	Late October	Late January	Late October	November	Y	2018020036	N/A														University of Alabama School of Medicine
200-204	215-219	202	217	No School Chapter	0	N/A	8	N/A	No School Chapter	0	PhD	Yes	4	11	1	8	8	No	1st	2nd	1st	10	6	NEGSA	CT	Child Neurology	Late January	Late January	N/A	January	Y	2018020013	N/A														Yale School of Medicine
200-204	215-219	202	217	No	0	4th	0	No	No	0		No	4	4	4	3	2	Yes	1st	2nd	1st	75	7	SGSA	FL	Pediatrics	Early November	Mid September	Late November	December	Y	2018170501	N/A														University of Central Florida College of Medicine
200-204	215-219	202	217	No	0	4th	0	No	No	0	MPH	No	2	2	0	9	8	No	1st	1st	1st	47	10	SGSA	LA	Internal Medicine	Mid September	Mid September	Late September (before MSPE release)	October	Y	2019060592	No	No	$3000-$3499	$500-$999	N/A	$4000-$4499	No								Tulane University School of Medicine
200-204	215-219	202	217	No	0	N/A	0	No	No	0		No	3	1	0	8	7	No	1st	1st	1st	46	17	SGSA	SC	Pediatrics	Mid September	After Rank List Submission	Late September (before MSPE release)	November	Y	2019170620	No	No	$2500-$2999	$500-$999	$2500-$2999	$3500-$3999	No								Medical University of South Carolina College of Medicine
200-204	215-219	202	217	No	0	N/A	0	No	No	0	Other	No	5	0	0	5	5	No	1st	1st	1st	3	3	CGSA		Internal Medicine	Mid September	Mid November	Late September (before MSPE release)	October	Y	2018060162	N/A														Northeast Ohio Medical University College of Medicine
200-204	215-219	202	217	No	0	N/A	0	No	Yes	1		No	2	6	0	9	5	No	1st	2nd	1st	76	5	SGSA	SC	Internal Medicine	Late October	Late October	Mid October	November	Y	2019060686	No	No	<$500	$1000-$1499	$500-$999	$2000-$2499	Yes	Very Helpful	Helpful	Agree	Agree	N/A	Strongly Agree	Agree	Medical University of South Carolina College of Medicine
200-204	215-219	202	217	No	0	N/A	0	No	Yes	1	MSc	Yes	1	3	0	9	10	No	1st	1st	1st	19	8	NEGSA	NY	Family Medicine	Mid September	Mid September	Early October	December	Y	2019050281	No	No	$2000-$2499	<$500	$1000-$1499	$3500-$3999	No								Albert Einstein College of Medicine
200-204	215-219	202	217	No	0	3rd	1	No	No	0		No	2	1	0	11	7	No	1st	1st	1st	45	22	CGSA	IL	Pediatrics	Mid September	Early October	Late September (before MSPE release)	November	Y	2018170094	N/A														Chicago Medical School at Rosalind Franklin University of Medicine and Science
200-204	215-219	202	217	No	0	N/A	1	No	No	0		No	3	2	1	10	3	No	1st	1st	1st	6	6	CGSA	MI	Obstetrics & Gynecology	Mid September	Mid September	Mid October	November	Y	2019120451	No	No	<$500	$2500-$2999	$500-$999	$3000-$3499	No								Central Michigan University College of Medicine
200-204	215-219	202	217	No	0	1st	2	No	No	0	Other	No	4	1	1	3	3	No	1st	1st	1st	61	17	SGSA	FL	Family Medicine	Mid September	Mid September	Late September (before MSPE release)	November	Y	2019050018	No	No	$500-$999	$1000-$1499	$500-$999	$2000-$2499	No								University of Central Florida College of Medicine
200-204	215-219	202	217	No	0	3rd	3	No	No	0	Other	No	1	1	0	5	1	No	1st	1st	1st	12	11	WGSA	WA	Family Medicine	Mid September	Mid September	Promptly after Oct 1 (MSPE release)	December	Y	2019050224	No	Yes	$2500-$2999	$3000-$3499	$2500-$2999	$5500-$5999	No								University of Washington School of Medicine
200-204	215-219	202	217	No	0	4th	0	Yes	No	0		No	5	1	0	8	1	No	1st	3rd	1st	54	12	NEGSA	NY	Family Medicine	Late September	Mid September	Late October	December	Y	2018050263	N/A														Albany Medical College
200-204	215-219	202	217	No	0	N/A	0	Yes	No	0		No	4	4	1	7	0	No	1st	1st	1st	30	7	NEGSA	MA	Internal Medicine	Mid September	Mid September	Late November	January	Y	2018060763	N/A														University of Massachusetts Medical School
200-204	215-219	202	217	No	0	N/A	0	Yes	No	0		Yes	3	2	8	2	2	Yes	1st	1st	1st	9	10	SGSA	TN	Internal Medicine	Mid September	Early January	Late October	November	Y	2018060776	N/A														Vanderbilt University School of Medicine
200-204	215-219	202	217	No	0	3rd	1	Yes	No	0		No	3	1	0	11	6	No	1st	1st	1st	29	14	SGSA	FL	Pediatrics	Late September	Late September	Early October	November	Y	2018170001	N/A														University of Central Florida College of Medicine
200-204	215-219	202	217	No	0	N/A	1	Yes	No	0		No	2	5	2	4	1	No	1st	1st	1st	44	11	CGSA	IL	Psychiatry	Mid September	Early October	Late September (before MSPE release)	January	Y	2018200192	N/A														University of Illinois College of Medicine
200-204	215-219	202	217	No	0	3rd	2	Yes	No	0			7	11	4	4	8	Yes	1st	1st	1st	7	9	NEGSA	DC	Psychiatry	Mid September	Late December	Mid October	November	Y	2019200138	No		$500-$999	$500-$999	N/A	$1000-$1499	No								George Washington University School of Medicine and Health Sciences
200-204	215-219	202	217	No	0	4th	2	Yes	No	0		No	2	2	0	5	2	Yes	3rd	1st	1st	41	8	SGSA	NC	Psychiatry	Mid September	Mid October	Early October	December	Y	2019200021	No	Yes	$1500-$1999	$500-$999	<$500	$3000-$3499	No								Brody School of Medicine at East Carolina University
200-204	215-219	202	217	No	0	4th	2	Yes	No	0		No	4	1	0	7	3	No	1st	1st	1st	57	20	NEGSA	PA	Neurology	Mid September	Early January	Mid October	November	Y	2018110042	N/A														Sidney Kimmel Medical College at Thomas Jefferson University
200-204	215-219	202	217	No	0	4th	2	Yes	No	0		No	4	1	0	7	3	No	1st	1st	1st	58	20	NEGSA	PA	Neurology	Mid September	Early January	Mid October	November	Y	2018110041	N/A														Sidney Kimmel Medical College at Thomas Jefferson University
200-204	215-219	202	217	No	0	N/A	2	Yes	No	0		No	5	3	2	5	3	No	1st	1st	1st	13	14	NEGSA	PA	Internal Medicine	Mid September	Early October	Mid October	November	Y	2018060423	N/A														Lewis Katz School of Medicine at Temple University
200-204	215-219	202	217	No	0	3rd	3	Yes	No	0		No	2	2	0	11	3	Yes	1st	1st	1st	34	10	CGSA1		Internal Medicine	Late September	Mid November	Mid October	October	Y	2019060926	No	No	$4500-$4999	<$500	N/A	$5000-$5499	No								University of Kansas School of Medicine
200-204	215-219	202	217	No	0	3rd	8	Yes	Yes	1		No	2	3	3	4	5	No	1st	1st	1st	16	14	CGSA	IL	Family Medicine	Mid September	Mid September	Late September (before MSPE release)	November	Y	2018050340	N/A														University of Illinois College of Medicine
200-204	220-224	202	222	No	0	4th	0		No	0			1	1				No	1st			58	14	SGSA	TX	Emergency Medicine	Mid September	Late January	Early November	N/A	Y	2017040029	N/A														University of Texas Southwestern Medical School
200-204	220-224	202	222	No	0	4th	0		No	0			2	1				No	1st			3	3	SGSA	TX	Family Medicine	Mid September	Mid September	Mid November	N/A	Y	2017050026	N/A														University of Texas Health Science Center at San Antonio Joe R. and Teresa Lozano Long School of Medicine
200-204	220-224	202	222	No	0	4th	0		Yes	1			0	1				No	1st			43	23	SGSA	TX	Family Medicine	Late November	Late November	Promptly after Oct 1 (MSPE release)	N/A	Y	2017050010	N/A														University of Texas Southwestern Medical School
200-204	220-224	202	222	No	0	N/A	0		Yes	1			1	4				Yes	1st			34	19	SGSA	TX	Family Medicine	Mid September	Mid September	Early October	N/A	Y	2017050004	N/A														Texas Tech University Health Sciences Center Paul L. Foster School of Medicine
200-204	220-224	202	222	No	0	3rd	2		Yes	1			0	0				No	1st			43	14	SGSA	TX	Pediatrics	Mid September	Mid September	Early October	N/A	Y	2017170011	N/A														Baylor College of Medicine
200-204	220-224	202	222	No	0	2nd	3		No	0			2	2				No	1st			38	10	SGSA	TX	Internal Medicine	Mid September	Late September	Late September (before MSPE release)	N/A	Y	2017060032	N/A														Texas Tech University Health Sciences Center School of Medicine
200-204	220-224	202	222	No	0	4th	0	N/A	No	0	MBA	No	0	1	0	8	7	No	1st	1st	2nd	14	15			Internal Medicine	Mid September		Promptly after Oct 1 (MSPE release)	January	Y	2018060276	N/A
200-204	220-224	202	222	No	0	3rd	0	N/A	Yes	1		No	11	11	0	11	11	No	1st	1st	1st	47	11	NEGSA	PA	Psychiatry	Mid September	Mid September	Mid October	December	Y	2019200133	No	No	$500-$999	$1000-$1499	$1500-$1999	$3500-$3999	Yes	Helpful	Helpful	Neutral	Agree	N/A	Agree	Disagree	Geisinger Commonwealth School of Medicine
200-204	220-224	202	222	No	0	3rd	2	N/A	No	0	MDiv	No	5	4	3	4	4	No	1st	1st	1st	19	10	SGSA	TX	Pathology	Late September	Late January	Early October	October	Y	2019160003	No	No	$1000-$1499	<$500	N/A	$1500-$1999	No								McGovern Medical School at The University of Texas Health Science Center at Houston
200-204	220-224	202	222	No	0	2nd	4	N/A	No	0		No	5	7	0	3	2	No	1st	1st	1st	105	14	NEGSA	DC	Emergency Medicine	Late September	Mid September	Mid October	December	Y	2019040333	No	No	$1000-$1499	$1500-$1999	$3500-$3999	$7000-$7499	No								Howard University College of Medicine
200-204	220-224	202	222	No	0	2nd	0	No	No	0	MEd	No	1	1	0	3	0	Yes	1st	1st	1st	29	11	CGSA	MI	Pediatrics	Mid September	Mid September	Late October	November	Y	2019170349	No	No	$500-$999	<$500	N/A	$1500-$1999	No								Western Michigan University Homer Stryker M.D. School of Medicine
200-204	220-224	202	222	No	0	3rd	0	No	No	0		No	1	0	0	3	5	No	1st	1st	1st	132	0	CGSA	MO	Surgery	Mid September	Mid January	N/A	N/A	Y	2019230290	No	No		$1500-$1999	N/A	$1500-$1999	No								Saint Louis University School of Medicine
200-204	220-224	202	222	No	0	3rd	0	No	No	0		No	1	0	0	3	5	No	1st	1st	1st	132	0	CGSA	MO	Surgery	Mid September	Mid January	N/A	N/A	Y	2019230294	No	No		$1500-$1999	N/A	$1500-$1999	No								Saint Louis University School of Medicine
200-204	220-224	202	222	No	0	4th	0	No	No	0		No	1	0	0	11	4	Yes	1st	1st	1st	58	12	CGSA	OH	Pediatrics	Mid October	Mid October	Promptly after Oct 1 (MSPE release)	November	Y	2019170206	No	No	$1000-$1499	$1000-$1499	$2500-$2999	$4500-$4999	Yes	Helpful	Did Not Use	Neutral	Strongly Agree	Neutral	Strongly Agree	Disagree	Northeast Ohio Medical University College of Medicine
200-204	220-224	202	222	No	0	4th	0	No	No	0		No	1	1	1	1	1	No	1st	1st	1st	23	15	WGSA		Family Medicine	Mid September	Early January	Promptly after Oct 1 (MSPE release)	November	Y	2018050345	N/A														University of Colorado School of Medicine
200-204	220-224	202	222	No	0	4th	0	No	No	0		No	3	3	2	10	0	Yes	1st	1st	2nd	49	6	SGSA	LA	Neurology	Mid September	After Rank List Submission	Mid October	November	Y	2019110032	No	No	$1500-$1999	$3000-$3499	$2500-$2999	$7500-$7999	Yes	Did Not Use	Very Helpful	Agree	Strongly Agree	Strongly Agree	Agree	N/A	LSU Health Sciences Center School of Medicine in New Orleans
200-204	220-224	202	222	No	0	4th	0	No	No	0		No	4	4	0	11	11	Yes	1st	2nd	1st	24	14	SGSA	TX	Family Medicine	Mid September	Mid September	Mid October	November	Y	2018050174	N/A														Texas A&M University Health Science Center College of Medicine
200-204	220-224	202	222	No	0	4th	0	No	No	0	Other	No	6	6	2	6	3	No	1st	1st	1st	44	16	SGSA	TX	Family Medicine	Late November	Late January	Mid October	November	Y	2018050004	N/A														Baylor College of Medicine
200-204	220-224	202	222	No	0	N/A	0	No	No	0		No	0	1	0	2	2	Yes	1st	1st	1st	20	15	SGSA	FL	Internal Medicine	Mid September	Late September	Late September (before MSPE release)	November	Y	2018060683	N/A														Charles E. Schmidt College of Medicine at Florida Atlantic University
200-204	220-224	202	222	No	0	N/A	0	No	No	0		No	1	1	0	5	5	No	1st	1st		19	7	WGSA		Internal Medicine	Mid October	Early January	Early October	November	Y	2019060558	No	No	$2000-$2499	<$500	$500-$999		No								University of Hawaii at Manoa John A. Burns School of Medicine
200-204	220-224	202	222	No	0	N/A	0	No	No	0		No	4	0	0	3	4	No	1st	1st	1st	16	8	SGSA	VA	Pediatrics	Mid September	Mid December	Early October	November	Y	2019170022	No	No	<$500	<$500	<$500	<$500	No								University of Virginia School of Medicine
200-204	220-224	202	222	No	0	N/A	0	No	No	0		No	4	1	0	2	1	No	1st	1st	1st	16	6	NEGSA		Internal Medicine	Mid September	Late January	Mid October	December	Y	2019060276	No	No	<$500	$500-$999	<$500	$1000-$1499	No								Robert Larner, M.D. College of Medicine at the University of Vermont
200-204	220-224	202	222	No	0	N/A	0	No	No	0		No	5	10	1	9	9	No	1st	1st	1st	32	11	CGSA		Pediatrics	Mid September	Mid October	Late September (before MSPE release)	November	Y	2018170241	N/A														Ohio State University College of Medicine
200-204	220-224	202	222	No	0	N/A	0	No	No	0	MSc	No	3	3	1	6	6	No	1st	1st	1st	27	16	SGSA	NC	Family Medicine	Mid September	Late October	Mid October	November	Y	2019050321	No	No	$2500-$2999	<$500	<$500	$3000-$3499	No								Wake Forest School of Medicine of Wake Forest Baptist Medical Center
200-204	220-224	202	222	No	0	4th	0	No	Yes	1		No	2	6	5	11	5	No	1st	1st	1st	27	16	WGSA		Pediatrics	Mid September	Late January	N/A	December	Y	2018170019	N/A														University of Arizona College of Medicine- Tucson
200-204	220-224	202	222	No	0	N/A	0	No	Yes	1		No	5	6	2	10	0	No	1st	1st	1st	34	8	WGSA		Psychiatry	Mid September	Early January	Early October	October	Y	2018200163	N/A														University of Arizona College of Medicine- Tucson
200-204	220-224	202	222	No School Chapter	0	N/A	0	No	No	0		No	1	1	1	10	2	Yes	1st	1st	1st	6	8	SGSA	KY	Pediatrics	Late September	Late January	Early October	November	Y	2019170615	No		$3500-$3999	$1000-$1499	N/A	$5000-$5499	No								University of Louisville School of Medicine
200-204	220-224	202	222	No School Chapter	0	N/A	0	No	No	0		No	2	2	0	11	4	No	2nd	1st	1st	26	10	CGSA	MI	Family Medicine	Mid September	Mid September	Promptly after Oct 1 (MSPE release)	December	Y	2018050365	N/A														Central Michigan University College of Medicine
200-204	220-224	202	222	No School Chapter	0	N/A	0	No	No	0		No	3	0	0	11	8	No	2nd	3rd	1st	66	13	CGSA	MI	Psychiatry	After Rank List Submission	Mid September	Late October	November	Y	2019200312	Yes	Yes	$1000-$1499	$2000-$2499	<$500	$4000-$4499	No								Central Michigan University College of Medicine
200-204	220-224	202	222	No	0	4th	1	No	No	0		No	1	0	0	3	4	No	1st	1st	1st	12	14	SGSA	LA	Family Medicine	Mid September	Late January	Early October	November	Y	2018050030	N/A														Louisiana State University School of Medicine in Shreveport
200-204	220-224	202	222	No	0	4th	1	No	No	0		No	1	3	0	10	6	Yes	1st	1st	1st	66	14	SGSA	TX	Pediatrics	Mid September	Mid September	Early October	November	Y	2019170379	No	No					Yes	Did Not Use	Very Helpful	N/A	Strongly Agree	N/A	Strongly Agree	Strongly Agree	Texas Tech University Health Sciences Center School of Medicine
200-204	220-224	202	222	No	0	N/A	1	No	No	0		No	3	6	3	2	1	No	1st	1st	1st	51	16	NEGSA	PA	Pediatrics	Mid September	Mid September	Late October	December	Y	2018170380	N/A														Lewis Katz School of Medicine at Temple University
200-204	220-224	202	222	No	0	N/A	1	No	No	0	MPH	Yes	4	11	0	9	6	No	2nd	1st	1st	30	12	NEGSA	NY	Pediatrics	Mid September	Mid September	Mid October	December	Y	2018170025	N/A														Icahn School of Medicine at Mount Sinai
200-204	220-224	202	222	Yes	1	3rd	1	No	Yes	1	Other	No	2	1	1	6	3	Yes	1st	1st	1st	43	10	SGSA	TX	Pediatrics	Late October	Late November	Early November	December	Y	2018170007	N/A														Texas Tech University Health Sciences Center Paul L. Foster School of Medicine
200-204	220-224	202	222	No	0	N/A	0	Yes	No	0		No	1	0	0	1	0	No	1st	1st	1st	29	9	NEGSA	NY	Emergency Medicine	Mid September	Mid December	Promptly after Oct 1 (MSPE release)	November	Y	2018040096	N/A														State University of New York Upstate Medical University College of Medicine
200-204	220-224	202	222	No	0	3rd	0	Yes	Yes	1		No	4	4	2	2	5	No	2nd	1st	1st	94	8	NEGSA	NY	Internal Medicine	Mid September	Late January	Late October	December	Y	2019060185	No	No	$500-$999	$2000-$2499	$1500-$1999	$5000-$5499	No								State University of New York Upstate Medical University College of Medicine
200-204	220-224	202	222	No	0	4th	1	Yes	No	0	MSc	No	2	1	0	5	5	Yes	1st	1st	2nd	65	9	NEGSA	NY	Child Neurology	Mid September	After Rank List Submission	Early October	December	Y	2019020011	No	Yes	$2000-$2499	$1500-$1999	N/A	$3500-$3999	Yes	Very Helpful	Helpful	Neutral	Strongly Agree	Agree	Strongly Agree	Disagree	State University of New York Downstate Medical Center College of Medicine
200-204	220-224	202	222	No	0	N/A	1	Yes	No	0		No	2	3	2	4	0	No	1st	1st	1st	28	13	NEGSA		Neurology	Mid September	Late October	Early October	November	Y	2018110032	N/A														George Washington University School of Medicine and Health Sciences
200-204	220-224	202	222	No	0	3rd	2	Yes	No	0		No	2	0	0	8	3	Yes	1st	1st	1st	22	20	SGSA	TX	Family Medicine	Mid September	Mid November	Promptly after Oct 1 (MSPE release)	November	Y	2019050428	Yes	No	$2000-$2499	$2000-$2499	N/A	$6000-$6499	Yes	Helpful	Did Not Use	N/A	Strongly Agree	Strongly Agree	N/A	N/A	University of Texas Southwestern Medical School
200-204	220-224	202	222	No	0	4th	2	Yes	No	0	Other	No	2	2	0	5	5	Yes	3rd	1st	1st	4	4	SGSA	SC	Psychiatry	Early October	Mid September	Early October	January	Y	2019200113	No	Yes	$1500-$1999	$2000-$2499	N/A	$5000-$5499	No								University of South Carolina School of Medicine Columbia
200-204	220-224	202	222	No	0	N/A	2	Yes	No	0		No	0	4	1	9	2	No	1st	1st	1st	18	13	WGSA		Family Medicine	Mid September	Late January	Early October	December	Y	2018050431	N/A														University of Washington School of Medicine
200-204	220-224	202	222	No	0	4th	2	Yes	Yes	1	MPH	No	3	5	2	11	11	No	1st	1st	1st	8	14	WGSA		Family Medicine	Mid September	Early October	Late September (before MSPE release)	December	Y	2018050451	N/A														University of Arizona College of Medicine- Tucson
200-204	220-224	202	222	No	0	3rd	3	Yes	Yes	1	MPH	No	3	2	2	11	11	No	1st	1st	1st	17	14	WGSA		Family Medicine	Mid September	Early October	N/A	December	Y	2018050123	N/A														University of Arizona College of Medicine- Tucson
200-204	220-224	202	222	No	0	3rd	4	Yes	No	0		No	1	1	0	5	2	No	1st	1st	1st	40	13	SGSA	KY	Pediatrics	Mid September	Mid October	Late September (before MSPE release)	November	Y	2018170473	N/A														University of Kentucky College of Medicine
200-204	220-224	202	222	No	0	4th	4	Yes	Yes	1	Other	No	2	1	0	11	5	No	1st	1st	1st	45	7	SGSA		Emergency Medicine	Mid September	Mid September	Mid November	December	Y	2018040265	N/A														University of Mississippi School of Medicine
200-204	220-224	202	222	No	0	N/A	6	Yes	No	0		No	4	6	0	10	3	No	1st	1st	1st	76	13	WGSA	WA	Emergency Medicine	Mid September	Mid September	Early October	November	Y	2019040390	No	No	$6500-$6999	$1500-$1999	$1500-$1999	$10000-$10499	Yes	Helpful	Helpful	Neutral	Agree	Agree	Agree	Disagree	University of Washington School of Medicine
200-204	225-229	202	227	No	0	4th	0		No	0			2	2				Yes	1st			24	2	SGSA	TX	Anesthesiology	Mid September	Mid September	Promptly after Oct 1 (MSPE release)	N/A	Y	2017010006	N/A														Texas A&M University Health Science Center College of Medicine
200-204	225-229	202	227	No	0	4th	0		No	0			3	3				No	1st			68	4	SGSA	TX	Internal Medicine	Mid September	Early November	Mid October	N/A	Y	2017060077	N/A														University of Texas Southwestern Medical School
200-204	225-229	202	227	No	0	N/A	0		No	0			2	2				No	1st			33	14	SGSA	TX	Pediatrics	Mid September	Mid September	Promptly after Oct 1 (MSPE release)	N/A	Y	2017170087	N/A														Texas Tech University Health Sciences Center Paul L. Foster School of Medicine
200-204	225-229	202	227	No	0	4th	1		No	0			2	0				Yes	1st			12	14	SGSA	TX	Internal Medicine	Mid October	Mid December	Late October	N/A	Y	2017060067	N/A														University of Texas Southwestern Medical School
200-204	225-229	202	227	No	0	4th	1		No	0			2	0				Yes	1st			12	14	SGSA	TX	Internal Medicine	Mid October	Mid December	Late October	N/A	Y	2017060068	N/A														University of Texas Southwestern Medical School
200-204	225-229	202	227	No	0	4th	0	N/A	No	0		No	1	0	0	11	5	No	1st	1st	1st	77	17	SGSA	FL	Pediatrics	Mid September	Early January	Mid October	December	Y	2018170344	N/A														University of Miami Leonard M. Miller School of Medicine
200-204	225-229	202	227	No	0	4th	6	N/A	Yes	1	MEd	No	6	11	2	11	11	No	1st	1st	1st	33	4	CGSA	IL	Transitional Year	Late December	Late December	Mid October	December	Y	2019260064	No	No	$1000-$1499	$3500 and above	$10000 and above	$11000-$11499	No								University of Illinois College of Medicine
200-204	225-229	202	227	No	0	4th	0	No	No	0		No	1	1	0	9	4	No	1st	1st	1st	78	11	SGSA	LA	Emergency Medicine	Mid September	Mid September	Mid October	October	Y	2018040413	N/A														Tulane University School of Medicine
200-204	225-229	202	227	No	0	4th	0	No	No	0		No	3	1	0	2	1	No	1st	1st	1st	57	7	SGSA	NC	Emergency Medicine	Mid September	Mid September	Mid October	January	Y	2018040147	N/A														University of North Carolina School of Medicine
200-204	225-229	202	227	No	0	4th	0	No	No	0		Yes	0	11	1	2	3	Yes	1st	1st	1st	192	3			Surgery	Mid September	Late October	Mid October	December	Y	2018230016	N/A
200-204	225-229	202	227	No	0	4th	0	No	No	0	MPH	No	1	0	0	5	2	No	1st	1st	1st	21	12	SGSA	LA	Family Medicine	Mid September	Late September	Mid October	November	Y	2019050332	No	No	$1000-$1499	<$500	$500-$999	$2000-$2499	Yes	Helpful	Helpful	N/A	Neutral	N/A	Agree	Disagree	Tulane University School of Medicine
200-204	225-229	202	227	No	0	N/A	0	No	No	0		No	1	0	0	2	0	No	1st	1st	1st	17	10	SGSA	SC	Family Medicine			N/A	N/A	Y	2019050508	No	No	<$500	<$500	<$500	<$500	Yes	Helpful		Disagree	Agree	Agree	Agree	Agree	Medical University of South Carolina College of Medicine
200-204	225-229	202	227	No	0	N/A	0	No	No	0		No	2	2	0	7	5	No	1st	1st	1st	41	23	WGSA	CA	Family Medicine	Mid September	Mid September	Promptly after Oct 1 (MSPE release)	November	Y	2019050488	No	No	<$500	$500-$999	N/A	$1000-$1499	No								Keck School of Medicine of the University of Southern California
200-204	225-229	202	227	No	0	N/A	0	No	No	0		No	3	0	0	4	4	No	1st	1st	1st	65	11	SGSA	VA	Psychiatry	Mid September	Mid September	Mid November	December	Y	2019200022	No	No	$2000-$2499	$1000-$1499	N/A	$3500-$3999	No								University of Virginia School of Medicine
200-204	225-229	202	227	No	0	N/A	0	No	No	0		No	3	2	5	9	2	Yes	2nd	1st	1st	42	10	CGSA		Pediatrics	Mid September	Late December	Late October	November	Y	2019170312	No	No	$3000-$3499	$500-$999	N/A	$4500-$4999	No								University of Iowa Roy J. and Lucille A. Carver College of Medicine
200-204	225-229	202	227	No	0	N/A	0	No	No	0		Yes	1	0	0	4	2	Yes	1st	2nd	1st	39	11	NEGSA	NY	Psychiatry	Mid September	After Rank List Submission	Late October	November	Y	2019200104	Yes	Yes	$500-$999	$500-$999	<$500	$2000-$2499	No								Zucker School of Medicine at Hofstra/Northwell
200-204	225-229	202	227	No	0	4th	0	No	Yes	1	MSc	No	1	1	1	11	7	Yes	1st	1st	1st	38	18	SGSA	LA	Family Medicine	Mid September	Late January	Late September (before MSPE release)	November	Y	2019050473	No	No	$2000-$2499	$500-$999	$500-$999	$4500-$4999	Yes	Helpful	Helpful	Strongly Disagree	Strongly Agree	N/A	Agree	Neutral	Louisiana State University School of Medicine in Shreveport
200-204	225-229	202	227	No School Chapter	0	N/A	0	No	No	0	MSc	No	3	2	2	11	4	No	1st	1st	1st	31	10	CGSA	MI	Pediatrics	Mid November	Mid September	Early October	December	Y	2019170616	No	No	$1500-$1999	$500-$999	<$500	$1000-$1499	Yes	Very Helpful	Very Helpful	Neutral	Agree	Agree	Agree	Neutral	Central Michigan University College of Medicine
200-204	225-229	202	227	No	0	3rd	1	No	No	0		No	0	0	0	11	11	No	1st	1st	1st	33	12	CGSA	MO	Pediatrics	Mid September	Late January	Mid October	October	Y	2019170417	No	No	$2500-$2999	$500-$999	<$500	$6000-$6499	No								University of Missouri-Kansas City School of Medicine
200-204	225-229	202	227	No	0	3rd	1	No	No	0		No	3	2	0	11	6	No	1st	1st	1st	23	10	NEGSA	NY	Pediatrics	Mid September	Mid October	Promptly after Oct 1 (MSPE release)	December	Y	2018170378	N/A														State University of New York Downstate Medical Center College of Medicine
200-204	225-229	202	227	No	0	4th	1	No	No	0		No	0	0	0	0	1	Yes	1st	2nd	1st	25	1	SGSA	KY	Pediatrics	Late January	Late January	Late September (before MSPE release)	November	Y	2019170559	No	No	<$500	<$500	N/A	<$500	Yes	Very Helpful	Very Helpful	N/A	Strongly Agree	Strongly Agree	Agree	Neutral	University of Kentucky College of Medicine
200-204	225-229	202	227	No	0	N/A	1	No	No	0		No	2	5	1	5	3	Yes	1st	3rd	1st	39	1	SGSA	TX	Family Medicine	Early December	Mid September	Late September (before MSPE release)	November	Y	2019050442	No	Yes	<$500	$1000-$1499	<$500	$1500-$1999	Yes	Helpful	Helpful	N/A	Agree	Neutral	Agree	N/A	Texas Tech University Health Sciences Center Paul L. Foster School of Medicine
200-204	225-229	202	227	No	0	4th	1	No	Yes	1		No	2	1	1	10	4	No	1st	1st	1st	25	12	CGSA	MO	Family Medicine	Mid September	Early October	Promptly after Oct 1 (MSPE release)	November	Y	2019050292	No	No	$1000-$1499	$500-$999	N/A	$1500-$1999	No								Saint Louis University School of Medicine
200-204	225-229	202	227	No	0	2nd	2	No	No	0		No	3	3	1	11	2	No	1st	1st	2nd	11	12	WGSA	WA	Psychiatry	Mid September	Mid December	Mid October	December	Y	2019200049	No	No					No								University of Washington School of Medicine
200-204	225-229	202	227	No	0	4th	2	No	No	0		No	0	0	0	3	2	Yes	2nd	1st	1st	5	6	SGSA	TX	Pediatrics	Mid November	Late January	Early October	November	Y	2019170644	No	No	$1000-$1499	$1000-$1499	<$500	$2000-$2499	Yes	Helpful	Helpful	N/A	Strongly Agree	N/A	Agree	Disagree	McGovern Medical School at The University of Texas Health Science Center at Houston
200-204	225-229	202	227	No	0	4th	2	No	No	0		No	3	3	0	7	7	Yes	1st	1st	1st	56	11	CGSA		Family Medicine	Mid September	Mid December	Early November	December	Y	2018050413	N/A														Northeast Ohio Medical University College of Medicine
200-204	225-229	202	227	No	0	N/A	2	No	No	0		No	0	0	0	5	0	No	1st	1st	1st	14	7	CGSA		Pediatrics	Mid September	Late January	Promptly after Oct 1 (MSPE release)	November	Y	2019170017	No	No	<$500	<$500	N/A	$500-$999	No								University of Iowa Roy J. and Lucille A. Carver College of Medicine
200-204	225-229	202	227	No	0	3rd	4	No	No	0		No	9	7	2	3	3	No	1st	1st	1st	65	10	CGSA1		Internal Medicine	Mid September	Mid September	Late October	December	Y	2019060715	No	No	$3000-$3499	$1500-$1999	<$500	$4000-$4499	No								University of Kansas School of Medicine
200-204	225-229	202	227	No	0	N/A	4	No	No	0		No	5	3	1	11	5	No	1st	1st	1st	102	9			Emergency Medicine	Mid September	Mid January	Late October	December	Y	2018040207	N/A
200-204	225-229	202	227	No	0	4th	0	Yes	No	0	MBA	No	3	0	0	11	2	Yes	1st	1st	1st	55	11	CGSA1		Pediatrics	Mid September	Mid September	Early October	November	Y	2019170593	No	No	$3000-$3499	$1000-$1499	N/A	$4000-$4499	No								University of Kansas School of Medicine
200-204	225-229	202	227	No	0	3rd	1	Yes	No	0	MSc	No	2	4	0	4	3	No	1st	1st	1st	40	8	SGSA	TX	Internal Medicine	Late September	Early October	Early November	November	Y	2018060138	N/A														Texas A&M University Health Science Center College of Medicine
200-204	225-229	202	227	No	0	4th	1	Yes	No	0		No	3	1	2	11	6	No	1st	1st	1st	46	6	SGSA	SC	Obstetrics & Gynecology	Mid September	Early November	Mid October	November	Y	2018120055	N/A														University of South Carolina School of Medicine Columbia
200-204	225-229	202	227	No	0	N/A	1	Yes	No	0		No	1	3	2	11	6	No	1st	1st	1st	39	13	CGSA	NE	Psychiatry	Mid September	Mid October	Early October	December	Y	2019200218	No	No	$500-$999	<$500	<$500	$1000-$1499	Yes	Helpful	Helpful	N/A	Agree	N/A	Agree	Disagree	Creighton University School of Medicine
200-204	225-229	202	227	No	0	N/A	1	Yes	No	0	MPH	No	3	2	2	7	5	No	1st	1st	1st	12	0	SGSA	NC	Pediatrics	Early October	Mid September	Late October	October	Y	2019170462	No	No	$1000-$1499	<$500	$500-$999	$2000-$2499	No								Duke University School of Medicine
200-204	225-229	202	227	No	0	N/A	1	Yes	No	0	MSc	No	3	1	0	9	5	No	1st	1st	1st	67	15	SGSA	FL	Internal Medicine	Mid October	Late January	Early October	December	Y	2018060452	N/A														University of South Florida Morsani College of Medicine
200-204	225-229	202	227	No	0	3rd	2	Yes	Yes	1		No	3	3	1	3	2	Yes	1st	1st	1st	17	10	NEGSA	NY	Anesthesiology	Mid September	Early October	Late September (before MSPE release)	November	Y	2019010055	Yes	No	<$500	$1000-$1499	<$500	$2000-$2499	Yes	Helpful	Helpful	Neutral	Agree	Agree	Agree	Agree	State University of New York Upstate Medical University College of Medicine
200-204	225-229	202	227	No	0	4th	3	Yes	Yes	1		No	3	0	0	11	5	No	1st	1st	1st	26	8	CGSA1		Pediatrics	Late September	Late September	Late October	November	Y	2019170120	No	No	$2000-$2499	$500-$999	N/A	$2500-$2999	No								University of Kansas School of Medicine
200-204	225-229	202	227	No	0	4th	6	Yes	Yes	1	MEd	No	6	11	2	11	11	No	1st	1st	1st	78	6	CGSA	IL	Radiology	Late December	Late December	Late October	December	Y	2019220088	No	No	$7000-$7499	$3500 and above	$10000 and above	$15000-$15499	Yes	Not Helpful	Not Helpful	Strongly Disagree	Strongly Disagree	Strongly Disagree	Strongly Disagree	Strongly Disagree	University of Illinois College of Medicine
200-204	225-229	202	227	No	0	N/A	6	Yes	Yes	1	MSc	No	4	3	5	5	7	No	1st	1st	1st	24	5	NEGSA		Anesthesiology	Mid September	Mid September	Late October	December	Y	2018010227	N/A														Robert Larner, M.D. College of Medicine at the University of Vermont
200-204	225-229	202	227	No	0	N/A	7	Yes	Yes	1	Other	No	3	2	2	6	4	No	1st	1st	1st	13	11	CGSA	MN	Family Medicine	Mid September	Early January	Late September (before MSPE release)	November	Y	2019050254	No	No	<$500	<$500	<$500	$500-$999	No								University of Minnesota Medical School
200-204	230-234	202	232	No	0	N/A	0		No	0			3	1				Yes	1st			41	14	SGSA	TX	Pediatrics	Mid September	Mid September	Early October	N/A	Y	2017170018	N/A														Texas Tech University Health Sciences Center Paul L. Foster School of Medicine
200-204	230-234	202	232	No	0	4th	1		No	0			1	1				No	1st			51	8	SGSA	TX	Obstetrics & Gynecology	Mid September	Late September	Mid November	N/A	Y	2017120045	N/A														University of Texas Health Science Center at San Antonio Joe R. and Teresa Lozano Long School of Medicine
200-204	230-234	202	232	No	0	4th	0	N/A	No	0		No	2	0	1	8	5	No	2nd	1st	1st	77	13	SGSA	KY	Pediatrics	Early November	Late November	Late November	December	Y	2018170341	N/A														University of Kentucky College of Medicine
200-204	230-234	202	232	No	0	4th	0	N/A	No	0	MPH	Yes	9	11	3	11	3	Yes	1st	2nd	2nd	82	9	CGSA		Family Medicine	Mid September	Mid September	Promptly after Oct 1 (MSPE release)	November	Y	2019050337	No	No	$1500-$1999	$1500-$1999	$10000 and above	$12000-$12499	No								University of Iowa Roy J. and Lucille A. Carver College of Medicine
200-204	230-234	202	232	No	0	N/A	0	N/A	No	0	Other	No	5	11	0	9	0	No	1st	1st	1st	22	14	SGSA	SC	Pathology	Mid October	Mid October	Promptly after Oct 1 (MSPE release)	November	Y	2019160033	No	No	$5000-$5499	<$500	<$500	$5500-$5999	Yes	Helpful		N/A	Agree	N/A	Agree	Disagree	Medical University of South Carolina College of Medicine
200-204	230-234	202	232	No	0	2nd	0	N/A	Yes	1		No	1	3	1	11	3	No	1st	1st	1st	25	13	SGSA	GA	Pediatrics	Mid September	Late November	Mid October	December	Y	2019170296	No	No	$500-$999	<$500	<$500	$500-$999	No								Mercer University School of Medicine
200-204	230-234	202	232	No	0	3rd	0	No	No	0		No	2	2	1	4	3	No	1st	1st	1st	18	13	WGSA		Internal Medicine	Mid September	Mid September	Late October	November	Y	2018060608	N/A														Keck School of Medicine of the University of Southern California
200-204	230-234	202	232	No	0	3rd	0	No	No	0	MPH	No	5	3	0	7	1	No	1st	1st	1st	39	15	SGSA	LA	Family Medicine	Mid September	Mid September	Late September (before MSPE release)	November	Y	2019050132	No	No	$1500-$1999	$500-$999	$1000-$1499	$3000-$3499	Yes	Helpful	Did Not Use	N/A	Agree	Neutral	Agree	Disagree	Tulane University School of Medicine
200-204	230-234	202	232	No	0	4th	0	No	No	0		No	1	1	0	3	1	Yes	1st	1st	3rd	4	4	SGSA	TX	Internal Medicine	Mid September	Mid September	Late October	December	Y	2019061007	No	No	$1500-$1999	$1000-$1499	<$500	$2500-$2999	Yes	Helpful	Helpful	N/A	Agree	Agree	Agree	Disagree	Texas Tech University Health Sciences Center Paul L. Foster School of Medicine
200-204	230-234	202	232	No	0	4th	0	No	No	0		No	3	0	1	3	0	No	1st	1st	1st	110	6	SGSA	KY	Internal Medicine	Late October	Early December	Late November	December	Y	2019060975	No	No	$1000-$1499	$2500-$2999	N/A	$3500-$3999	Yes	Very Helpful	Very Helpful	Neutral	Agree	Neutral	Strongly Agree	Neutral	University of Kentucky College of Medicine
200-204	230-234	202	232	No	0	4th	0	No	No	0		No	5	3	4	7	1	Yes	1st	2nd	1st	62	9	SGSA	FL	Pediatrics	Mid September	Mid September	Mid October	December	Y	2018170116	N/A														University of Central Florida College of Medicine
200-204	230-234	202	232	No	0	4th	0	No	No	0	MPH	No	3	3	1	8	7	Yes	1st	1st	2nd	153	2	CGSA	MO	Surgery	Mid September	Late January	Mid November	December	Y	2019230027	No	No	$500-$999	$2500-$2999	N/A	$3500-$3999	No								Saint Louis University School of Medicine
200-204	230-234	202	232	No	0	N/A	0	No	No	0		No	0	0	0	7	4	No	1st	1st	1st	28	10			Family Medicine	Early November	Late January	Mid October	November	Y	2018050163	N/A
200-204	230-234	202	232	No	0	N/A	0	No	No	0		No	1	0	0	5	2	No	1st	1st	1st	22	14	CGSA		Family Medicine	Mid September	Mid January	Early October	December	Y	2018050473	N/A														Northeast Ohio Medical University College of Medicine
200-204	230-234	202	232	No	0	N/A	0	No	No	0		No	1	3	1	9	5	No	1st	1st	2nd	39	14	SGSA	FL	Pediatrics	After Rank List Submission	Mid September	Early October	November	Y	2019170510	No	No	$1000-$1499	$500-$999	<$500	$1500-$1999	Yes	Helpful	Helpful	Neutral	Agree	Agree	Agree	Disagree	University of South Florida Morsani College of Medicine
200-204	230-234	202	232	No	0	N/A	0	No	No	0		No	2	2	5	7	5	No	1st	1st	1st	33	0	SGSA	NC	Surgery-Preliminary	Mid September	Mid September	N/A	N/A	Y	2018240011	N/A														University of North Carolina School of Medicine
200-204	230-234	202	232	No	0	N/A	0	No	No	0		No	2	2	5	9	7	No	1st	1st	1st	61	11	SGSA	NC	Anesthesiology	Mid September	Mid September	Early October	November	Y	2018010115	N/A														University of North Carolina School of Medicine
200-204	230-234	202	232	No	0	N/A	0	No	No	0		Yes	2	0	1	11	2	No	1st	3rd	1st	16	10	SGSA	TX	Family Medicine	Late January	Late January	Late September (before MSPE release)	October	Y	2018050265	N/A														McGovern Medical School at The University of Texas Health Science Center at Houston
200-204	230-234	202	232	No	0	N/A	0	No	No	0		Yes	3	5	2	5	2	No	2nd	1st	1st	67	11	NEGSA		Pediatrics	Early October		Mid November	November	Y	2019170578	No	No	$2000-$2499	$1000-$1499	$500-$999	$4000-$4499	No								Geisel School of Medicine at Dartmouth
200-204	230-234	202	232	No School Chapter	0	3rd	0	No	No	0		No	1	1	0	6	4	No	1st	1st	1st	27	13			Pediatrics	Mid September	Mid September	Mid October	December	Y	2018170039	N/A
200-204	230-234	202	232	No	0	3rd	1	No	No	0		No	0	0	0	4	0	Yes	1st	1st	1st	17	10	WGSA		Family Medicine	Mid September	Mid September	Late September (before MSPE release)	November	Y	2018050165	N/A														University of Washington School of Medicine
200-204	230-234	202	232	No	0	3rd	1	No	No	0		No	2	3	1	6	3	No	1st	1st	1st	41	17	SGSA	GA	Pediatrics	Mid September	Mid September	Early October	October	Y	2019170112	No	No	$500-$999	$1000-$1499	<$500	$2000-$2499	No								Mercer University School of Medicine
200-204	230-234	202	232	No	0	3rd	1	No	No	0	MSc	No	8	5	8	5	6	No	1st	1st	1st	1	1	SGSA	TN	Surgery-Preliminary	Mid September	Late January	Late November	February	Y	2019240005	No	No	<$500	<$500	N/A	<$500	No								University of Tennessee Health Science Center College of Medicine
200-204	230-234	202	232	No	0	4th	1	No	No	0		No	0	0	0	11	5	No	1st	1st	1st	43	21	SGSA	LA	Pediatrics	Mid September	Late January	Mid October	December	Y	2018170021	N/A														Tulane University School of Medicine
200-204	230-234	202	232	No	0	4th	1	No	No	0		No	0	2	0	11	11	No	1st	1st	1st	10	10	CGSA	MI	Internal Medicine	Mid September	Mid January	Late September (before MSPE release)	November	Y	2019060790	No	No	$1000-$1499	$1500-$1999	N/A	$2500-$2999	Yes	Very Helpful	Very Helpful	N/A	Agree	Agree	Agree	N/A	Oakland University William Beaumont School of Medicine
200-204	230-234	202	232	No	0	4th	1	No	No	0		No	2	0	0	10	4	No	1st	1st	1st	70	10	SGSA		Emergency Medicine	Mid September	Early January	Early November	November	Y	2018040333	N/A														University of Alabama School of Medicine
200-204	230-234	202	232	No	0	4th	1	No	No	0		No	4	3	1	5	3	No	1st	1st	1st	23	13	SGSA	GA	Pediatrics	Mid October	Late November	Late September (before MSPE release)	January	Y	2019170410	No	No	$1500-$1999	$500-$999	<$500	$2500-$2999	No								Medical College of Georgia at Augusta University
200-204	230-234	202	232	No	0	N/A	1	No	No	0		No	5		6	10	9	No	1st	1st	1st	32	22	NEGSA	PA	Pediatrics	Mid September	Mid September	Early October	October	Y	2019170443	No	No	$3500-$3999	$500-$999	$4500-$4999	$4500-$4999	No								Drexel University College of Medicine
200-204	230-234	202	232	No	0	2nd	2	No	No	0		No	5	2	1	11	4	No	1st	1st	1st	128	14	SGSA	TX	Obstetrics & Gynecology	Mid September	Late September	Mid October	December	Y	2018120223	N/A														Texas A&M University Health Science Center College of Medicine
200-204	230-234	202	232	No	0	3rd	2	No	No	0		No	3	4	0	5	5	No	1st	1st	1st	52	0	SGSA	NC	Obstetrics & Gynecology	Mid September	Mid January	Early October	November	Y	2019120301	No	Yes	$4500-$4999	$1000-$1499	$500-$999	$7500-$7999	No								Brody School of Medicine at East Carolina University
200-204	230-234	202	232	No	0	N/A	2	No	No	0		No	0	0	0	8	3	Yes	1st	1st	1st	50	11	NEGSA		Anesthesiology	Mid September	Mid September	Mid October	December	Y	2018010257	N/A														Drexel University College of Medicine
200-204	230-234	202	232	No	0	N/A	2	No	No	0		No	4	2	0	5	3	No	1st	1st	1st	33	15	CGSA	IL	Neurology	Mid September	Early January	Promptly after Oct 1 (MSPE release)	December	Y	2019110089	Yes	No	$1000-$1499	$1000-$1499	<$500	$2000-$2499	No								Chicago Medical School at Rosalind Franklin University of Medicine and Science
200-204	230-234	202	232	No	0	4th	3	No	Yes	1		No	0	0	0	11	5	No	1st	1st	1st	31	11			Pediatrics	Mid October	Mid January	Late September (before MSPE release)	November	Y	2018170080	N/A
200-204	230-234	202	232	No	0	3rd	4	No	No	0		No	2	0	0	5	0	No	2nd	1st	1st	18	6	SGSA	LA	Internal Medicine	Mid September	Late January	Promptly after Oct 1 (MSPE release)	December	Y	2018060321	N/A														LSU Health Sciences Center School of Medicine in New Orleans
200-204	230-234	202	232	No	0	4th	4	No	No	0	Other	No	5	4	1	11	8	No	1st	1st	1st	56	10	CGSA	IL	Emergency Medicine	Mid September	Mid September	Mid October	December	Y	2018040365	N/A														University of Illinois College of Medicine
200-204	230-234	202	232	No	0	4th	4	No	Yes	1	Other	No	2	0	0	11	8	No	1st	1st	1st	18	12	NEGSA	PA	Pediatrics	Mid September	Mid December	Late October	November	Y	2019170610	No	No	$500-$999	<$500	<$500	$1500-$1999	No								Sidney Kimmel Medical College at Thomas Jefferson University
200-204	230-234	202	232	No	0	3rd	0	Yes	No	0		No	4	6	1	11	10	No	1st	1st	1st	61	18	SGSA	KY	Pediatrics	Mid September	Mid October	Late September (before MSPE release)	November	Y	2018170130	N/A														University of Kentucky College of Medicine
200-204	230-234	202	232	No	0	N/A	0	Yes	No	0		No	3	3	0	7	3	No	1st	1st	1st	51	16	SGSA	VA	Child Neurology	Mid September	Mid September	Promptly after Oct 1 (MSPE release)	November	Y	2019020033	No	No	$2500-$2999	$500-$999	$1000-$1499	$4500-$4999	No								Eastern Virginia Medical School
200-204	230-234	202	232	No	0	N/A	0	Yes	No	0	MSc	No	11	11	11	11	6	No	1st	1st	1st	21	0	CGSA		Pediatrics	Mid September	Mid September	Late September (before MSPE release)	November	Y	2018170148	N/A														Creighton University School of Medicine
200-204	230-234	202	232	No	0	4th	0	Yes	Yes	1		No	5	11	1	11	6	No	1st	1st	1st	65	8	WGSA		Internal Medicine	Mid September	Mid September	Mid October	December	Y	2019060857	No	No	$3500-$3999	$500-$999	$2500-$2999	$8000-$8499	Yes	Helpful	Helpful	Neutral	Neutral	Neutral	Neutral	Neutral	University of New Mexico School of Medicine
200-204	230-234	202	232	No	0	3rd	1	Yes	No	0		No	4	1	0	11	3	No	1st	1st	1st	10	10	CGSA		Obstetrics & Gynecology	Mid September	Mid September	Early October	October	Y	2018120279	N/A														Creighton University School of Medicine
200-204	230-234	202	232	No	0	4th	1	Yes	No	0		No	2	3	1	8	6	No	1st	1st	1st	26	16	CGSA	IL	Pathology	Mid September	Mid September	Mid October	November	Y	2018160035	N/A														University of Illinois College of Medicine
200-204	230-234	202	232	No	0	4th	1	Yes	No	0		No	3	9	6	7	8	No	1st	1st	1st	126	7	CGSA	MI	Surgery	Mid September	Mid December	Mid October	December	Y	2019230314	No	No					No								Oakland University William Beaumont School of Medicine
200-204	230-234	202	232	No School Chapter	0	N/A	1	Yes	No	0		No	1	0	1	7	3	No	1st	1st	1st	10	8	SGSA	KY	Family Medicine	Late January	Late January	Promptly after Oct 1 (MSPE release)	November	Y	2018050403	N/A														University of Louisville School of Medicine
200-204	230-234	202	232	No	0	3rd	2	Yes	No	0		No	3	6	2	7	2	No	1st	1st	1st	20	11	CGSA	MO	Pediatrics	Mid September	Mid November	Early October	December	Y	2019170255	No	No	<$500	<$500	N/A	$500-$999	No								Saint Louis University School of Medicine
200-204	230-234	202	232	No	0	N/A	2	Yes	No	0		No	3	2	1	4	6	No	1st	1st	1st	58	0	WGSA	WA	Emergency Medicine	Mid September	Mid September	Late October	November	Y	2019040067	No	No	$7000-$7499	$2000-$2499	$500-$999	$10000-$10499	No								University of Washington School of Medicine
200-204	230-234	202	232	No	0	N/A	2	Yes	No	0		No	3	4	0	5	6	No	1st	1st	1st	28	7	WGSA		Internal Medicine	Early October	Mid January	Late October	December	Y	2019060878	No	No	$3000-$3499	$1000-$1499	N/A	$5000-$5499	No								University of Hawaii at Manoa John A. Burns School of Medicine
200-204	230-234	202	232	No	0	N/A	2	Yes	Yes	1		No	5	8	0			No	1st	1st		16	7	CGSA	MN	Psychiatry	Mid September		Late September (before MSPE release)	November	Y	2018200106	N/A														University of Minnesota Medical School
200-204	230-234	202	232	No	0	1st	3	Yes	No	0		No	3	1	1	9	6	Yes	3rd	2nd	1st	46	21	WGSA	WA	Family Medicine	Mid September	Late September	Late September (before MSPE release)	December	Y	2019050369	No	Yes	$1000-$1499	$500-$999	<$500	$2500-$2999	No								University of Washington School of Medicine
200-204	230-234	202	232	No	0	2nd	3	Yes	No	0		No	2	2	1	5	2	No	1st	1st	1st	35	20	NEGSA	NY	Family Medicine	Mid September	Mid September	Early October	December	Y	2018050462	N/A														Albany Medical College
200-204	230-234	202	232	No	0	3rd	3	Yes	No	0		No	2	1	0	11	2	Yes	1st	1st	1st	43	13	SGSA	NC	Pediatrics	Mid September	Mid December	Late September (before MSPE release)	November	Y	2019170339	No	No	$1000-$1499	$500-$999	<$500	$1500-$1999	No								Brody School of Medicine at East Carolina University
200-204	230-234	202	232	No	0	3rd	3	Yes	No	0		No	4	7	1	6	9	No	1st	1st	1st	24	11	WGSA	NV	Family Medicine	Mid September	Mid September	Early October	November	Y	2019050004	No	Yes	$3000-$3499	$1000-$1499	$2000-$2499	$6000-$6499	No								University of Nevada Reno School of Medicine
200-204	230-234	202	232	No	0	4th	3	Yes	Yes	1	Other	No	2	3	0	8	11	No	1st	1st	1st	1	1	SGSA	FL	Otolaryngology	Mid September	Mid December	Mid November	November	Y	2018150069	N/A														University of Central Florida College of Medicine
200-204	230-234	202	232	No School Chapter	0	4th	3	Yes	No	0		No	1	0	0	2	3	Yes	2nd	1st	1st	16	15	NEGSA	NY	Family Medicine	Early October	Late December	Late September (before MSPE release)	December	Y	2019050177	No	Yes	$1500-$1999	$1000-$1499	N/A	$3500-$3999	No								State University of New York Downstate Medical Center College of Medicine
200-204	235-239	202	237	No	0	4th	2		No	0			0	0				Yes	1st			60	11	SGSA	TX	Pediatrics	Mid September	Early January	Promptly after Oct 1 (MSPE release)	N/A	Y	2017170049	N/A														University of Texas Health Science Center at San Antonio Joe R. and Teresa Lozano Long School of Medicine
200-204	235-239	202	237	No	0	4th	0	N/A	No	0	MBA	No	4	2	2	6	0	No	1st	1st	1st	48	13	SGSA	KY	Psychiatry	Mid September	Mid September	Late September (before MSPE release)	October	Y	2019200092	No	No	$1500-$1999	$1000-$1499	<$500	$2500-$2999	Yes	Did Not Use	Very Helpful	N/A	Agree	N/A	Strongly Agree	Agree	University of Kentucky College of Medicine
200-204	235-239	202	237	No	0	N/A	2	N/A	Yes	1		No	2	1	0	11	7	No	1st	1st	1st	69	11	SGSA	TX	Emergency Medicine	Mid September	Early December	Mid October	November	Y	2018040250	N/A														University of Texas Medical Branch at Galveston School of Medicine
200-204	235-239	202	237	No	0	N/A	2	N/A	Yes	1		No	2	1	0	11	7	No	1st	1st	1st	69	11	SGSA	TX	Emergency Medicine	Mid September	Early December	Mid October	November	Y	2018040251	N/A														University of Texas Medical Branch at Galveston School of Medicine
200-204	235-239	202	237	No	0	3rd	0	No	No	0	MSc	No	3	2	1	5	4	No	1st	1st	1st	43	11	SGSA	TX	Internal Medicine	Mid September	Mid September	Early October	December	Y	2019060934	No	No	$1000-$1499	$500-$999	$3000-$3499	$5000-$5499	Yes	Very Helpful	Very Helpful	Strongly Agree	Strongly Agree	N/A	Strongly Agree	Disagree	Texas A&M University Health Science Center College of Medicine
200-204	235-239	202	237	No	0	4th	0	No	No	0		No	2	1	0	8	3	No	1st	1st	1st	14	7	CGSA		Family Medicine	Mid September	Late January	Late September (before MSPE release)	December	Y	2018050399	N/A														University of Wisconsin School of Medicine and Public Health
200-204	235-239	202	237	No	0	4th	0	No	No	0		No	3	4	2	8	6	Yes	2nd	1st	1st	7	9	SGSA	AL	Pediatrics	Mid September	Mid September	Mid October	November	Y	2019170600	No	Yes	$1000-$1499	$1500-$1999	$1000-$1499	$3500-$3999	No								University of South Alabama College of Medicine
200-204	235-239	202	237	No	0	4th	0	No	No	0	MPH	No	2	6	1	4	4	No	2nd	1st		48	11	SGSA		Family Medicine	Early October	Late January	Late October	December	Y	2018050335	N/A														University of Oklahoma College of Medicine
200-204	235-239	202	237	No	0	4th	0	No	No	0	MSc	No	5	3	0	5	3	No	1st		1st	25	13	WGSA		Pediatrics	Mid September	Mid September	Early October	December	Y	2018170166	N/A														University of Washington School of Medicine
200-204	235-239	202	237	No	0	N/A	0	No	No	0		No	5	5	1	4	0	No	2nd	1st	1st	52	9	CGSA	NE	Internal Medicine	Early October	Mid October	Early October	November	Y	2019060885	No	No	$3000-$3499	$2000-$2499	<$500	$4500-$4999	No								Creighton University School of Medicine
200-204	235-239	202	237	No	0	N/A	0	No	No	0	PhD	Yes	11	11	7	10	6	No	1st	1st	1st	75	7	WGSA		Surgery	Mid September	Mid September	Late November	December	Y	2018230157	N/A														University of Utah School of Medicine
200-204	235-239	202	237	No	0	N/A	0	No	Yes	1	MSc	No	4	2	0	6	4	No	2nd	1st	1st	28	14	SGSA	SC	Family Medicine	Late October	Mid January	Early October	November	Y	2019050480	No	Yes	$2500-$2999	$1000-$1499	<$500	$4000-$4499	Yes	Helpful	Helpful	Neutral	Neutral	N/A	Neutral	Neutral	Medical University of South Carolina College of Medicine
200-204	235-239	202	237	No School Chapter	0	N/A	0	No	No	0	MPH	No	3	8	4	8	8	No	1st	1st	1st	34	15	NEGSA	NY	Internal Medicine	Mid September	Mid September	Early October	December	Y	2019060392	No	No	$2000-$2499	$500-$999	<$500	$2500-$2999	Yes	Did Not Use	Helpful	N/A	Agree	N/A	Neutral	Disagree	Icahn School of Medicine at Mount Sinai
200-204	235-239	202	237	No	0	3rd	1	No	No	0		No	0	2	0	7	4	No	1st	1st	1st	28	10	SGSA	TX	Family Medicine	Mid September	Mid September	Late September (before MSPE release)	December	Y	2019050202	No	No	<$500	<$500	<$500	$1000-$1499	Yes	Helpful	Did Not Use	Neutral	Agree	Disagree	Disagree	Agree	Texas A&M University Health Science Center College of Medicine
200-204	235-239	202	237	No	0	3rd	1	No	No	0		No	3	3	1	5	2	No	1st	1st	1st	30	11	NEGSA	PA	Psychiatry	Mid October	Late October	Mid November	December	Y	2018200131	N/A														Sidney Kimmel Medical College at Thomas Jefferson University
200-204	235-239	202	237	No	0	3rd	1	No	No	0		No	7	11	2	5	4	No	1st	1st	1st	21	12	SGSA	TX	Psychiatry	Mid September	Mid December	Late September (before MSPE release)	November	Y	2019200097	No	No	$5000-$5499	$1500-$1999	$1500-$1999	$8000-$8499	Yes	Very Helpful	Did Not Use	Disagree	Agree	N/A	Disagree	Disagree	Texas A&M University Health Science Center College of Medicine
200-204	235-239	202	237	No	0	N/A	1	No	No	0		No	1	0	0	11	1	No	1st	1st	1st	91	11	WGSA	AZ	Emergency Medicine	Mid September	Mid September	Early October	October	Y	2019040065	No	No	$7000-$7499	$2500-$2999	$2000-$2499	$10000-$10499	Yes	Helpful	Helpful	Neutral	Agree	Agree	Agree	Neutral	University of Arizona College of Medicine- Phoenix
200-204	235-239	202	237	No	0	N/A	1	No	No	0		No	3	3	0	8	4	No	1st	1st	1st	45	17	NEGSA		Family Medicine	Mid September	Early January	Late September (before MSPE release)	December	Y	2019050372	Yes	No	$2500-$2999	$1000-$1499	N/A	$4000-$4499	No								Robert Larner, M.D. College of Medicine at the University of Vermont
200-204	235-239	202	237	No	0	N/A	1	No	Yes	1	MDiv	No	2	0	0	11	5	No	1st	2nd	1st	26	8	CGSA	MI	Psychiatry	Late December	Mid September	Late November	December	Y	2019200267	No	No	<$500	$1500-$1999	<$500	$2000-$2499	No								Central Michigan University College of Medicine
200-204	235-239	202	237	No School Chapter	0	3rd	1	No	Yes	1	Other	Yes	0	2	0	6	4	No	2nd	1st	1st	5	5	SGSA	TN	Internal Medicine	Mid September	Mid September	Promptly after Oct 1 (MSPE release)	November	Y	2019060108	No	Yes	<$500	$500-$999	<$500	$1000-$1499	Yes								University of Tennessee Health Science Center College of Medicine
200-204	235-239	202	237	No	0	N/A	2	No	No	0	MPH	No	2	4	1	5	2	No	1st	1st	1st	31	10	SGSA	TX	Internal Medicine	Mid September	Mid September	Early November	January	Y	2018060474	N/A														Texas Tech University Health Sciences Center Paul L. Foster School of Medicine
200-204	235-239	202	237	No	0	3rd	2	No	No School Chapter	0		No	2	9	0	10	10	No	1st	1st	1st	40	11	SGSA		Family Medicine	Mid September	Mid September	Early October	November	Y	2019050209	No	No	$1000-$1499	$500-$999	N/A	$2000-$2499	No								University of Arkansas for Medical Sciences College of Medicine
200-204	235-239	202	237	No	0	2nd	3	No	No	0	MBA	No	3	10	11	10		No	1st	1st	1st	47	14	NEGSA		Surgery	Mid September	Mid September	Mid November	December	Y	2019230120	Yes	No	$500-$999	$1000-$1499	<$500	$2000-$2499	No								Geisel School of Medicine at Dartmouth
200-204	235-239	202	237	No	0	4th	4	No	No	0		No	4	8	3	4	3	No	1st	1st	1st	59	8	SGSA	NC	Internal Medicine	Mid September	Mid October	Late October	January	Y	2019060675	No	No	$2500-$2999	$1000-$1499	$3000-$3499	$6500-$6999	No								Brody School of Medicine at East Carolina University
200-204	235-239	202	237	No	0	N/A	0	Yes	No	0		No	3	10	1	11	10	No	1st	1st	1st	48	14	CGSA	WI	Psychiatry	Mid September	Mid September	Late September (before MSPE release)	December	Y	2019200075	No	No	$1500-$1999	$1000-$1499	N/A	$2500-$2999	No								Medical College of Wisconsin
200-204	235-239	202	237	No	0	3rd	0	Yes	Yes	1		No	3	4	3	11	3	No	1st	1st	1st	63	15	WGSA		Emergency Medicine	Mid September	Mid October	Late October	December	Y	2018040153	N/A														University of Colorado School of Medicine
200-204	235-239	202	237	No	0	4th	1	Yes	No	0		No	1	1	0	7	6	No	1st	1st	1st	32	9	SGSA	NC	Neurology	Mid September	Mid September	Promptly after Oct 1 (MSPE release)	November	Y	2018110049	N/A														Wake Forest School of Medicine of Wake Forest Baptist Medical Center
200-204	235-239	202	237	No	0	N/A	1	Yes	No	0		No	2	4	2	5	3	No	1st		1st	15	7	WGSA	AZ	Pathology	Mid September	Mid September	Late September (before MSPE release)	December	Y	2019160041	No	No	$3000-$3499	<$500	<$500	$4000-$4499	No								University of Arizona College of Medicine- Tucson
200-204	235-239	202	237	No	0	N/A	1	Yes	No	0		No	4	10	2	5	4	No	1st	1st	1st	35	13	WGSA		Vascular Surgery	Mid September	Late January	Late October	December	Y	2018280006	N/A														University of Arizona College of Medicine- Tucson
200-204	235-239	202	237	No	0	N/A	1	Yes	Yes	1		No	1	0	0	5	4	No	1st	1st	1st	11	7	CGSA	MI	Family Medicine	Mid November	Mid September	Mid November	December	Y	2018050119	N/A														Michigan State University College of Human Medicine
200-204	235-239	202	237	No	0	2nd	2	Yes	No	0		No	8	9	0	11	7	No	1st	1st	1st	29	12	NEGSA	PA	Internal Medicine-Pediatrics	Mid September	Mid September	Late September (before MSPE release)	November	Y	2018070028	N/A														Geisinger Commonwealth School of Medicine
200-204	235-239	202	237	No	0	3rd	2	Yes	No	0		No	2	1	0	4	3	No	1st	1st	1st	105	0	WGSA		Emergency Medicine	Mid September	Mid September	Late October	December	Y	2018040282	N/A														University of Washington School of Medicine
200-204	235-239	202	237	No	0	4th	2	Yes	No	0		No	3	3	1	7	6	No	1st	1st	1st	78	8			Otolaryngology	Mid September	Late October	Late November	December	Y	2018150026	N/A
200-204	235-239	202	237	No	0	N/A	2	Yes	No	0		No	0	0	0	3	0	No	1st	1st	1st	37	8	SGSA	FL	Emergency Medicine	Mid September	Early December	Mid October	November	Y	2019040013	No	No	$500-$999	$500-$999	$500-$999	$2000-$2499	No								University of South Florida Morsani College of Medicine
200-204	235-239	202	237	No	0	3rd	2	Yes	Yes	1		No	3	3	11	2	2	No	1st	1st	1st	30	8	SGSA	NC	Internal Medicine	Mid September	Late September	N/A	October	Y	2018060054	N/A														Wake Forest School of Medicine of Wake Forest Baptist Medical Center
200-204	235-239	202	237	No	0	2nd	3	Yes	No	0		No	3	2	1	5	5	No	1st	1st	1st	28	10	NEGSA	DC	Family Medicine	Mid October	Mid October	Mid November	December	Y	2019050064	No	No	$1000-$1499	$500-$999	<$500	$2000-$2499	No								George Washington University School of Medicine and Health Sciences
200-204	235-239	202	237	No	0	3rd	3	Yes	No	0		No	2	1	1	4	2	No	1st	1st	1st	17	13			Family Medicine	Mid September	Late December	Promptly after Oct 1 (MSPE release)	December	Y	2018050150	N/A
200-204	235-239	202	237	No	0	3rd	3	Yes	No	0		No	4	5	7	11	5	No	1st	1st	2nd	28	6	SGSA	FL	Internal Medicine	Mid October	Mid October	Late October	November	Y	2019060602	No	No	<$500	$1000-$1499	$500-$999	$2500-$2999	Yes	Helpful	Helpful	Agree	Agree	Neutral	Agree	Agree	University of Central Florida College of Medicine
200-204	235-239	202	237	No	0	2nd	3	Yes	Yes	1		No	2	0	0	11	2	No	1st	1st	2nd	52	0	CGSA	MO	Psychiatry	Mid September	Late January	Early October	November	Y	2019200082	No	No	$3000-$3499	$1000-$1499	N/A	$4000-$4499	No								Saint Louis University School of Medicine
200-204	235-239	202	237	No	0	N/A	3	Yes	Yes	1	MPH	No	3	3	7	11	6	No	1st	1st	1st	22	14	NEGSA	MA	Family Medicine	Mid September	Mid October	Mid October	November	Y	2019050187	No	No	$500-$999	<$500	N/A	$1000-$1499	No								Boston University School of Medicine
200-204	235-239	202	237	No	0	2nd	4	Yes	No	0		No	0	0	0	11	5	No	1st	1st	1st	28	11	SGSA	LA	Pediatrics	Mid September	Late January	Late September (before MSPE release)	November	Y	2018170476	N/A														Louisiana State University School of Medicine in Shreveport
200-204	235-239	202	237	No	0	N/A	6	Yes	No	0	MPH	No	2	1	0	6	4	No	2nd	1st	1st	128	2			Surgery-Preliminary	Mid September	Mid October	Late October	December	Y	2018240012	N/A
200-204	240-244	202	242	No	0	3rd	1		No	0			2	3				No	1st			62	8	SGSA	TX	Internal Medicine	Mid September	Late January	Late November	N/A	Y	2017060123	N/A														Texas A&M University Health Science Center College of Medicine
200-204	240-244	202	242	No	0	4th	1		No	0			4	2				Yes	1st			19	17	SGSA	TX	Internal Medicine	Mid September	Late January	Early October	N/A	Y	2017060037	N/A														University of Texas Southwestern Medical School
200-204	240-244	202	242	No	0	3rd	1	N/A	No	0		No	6	7	3	5	6	No	1st	1st	1st	65	10	CGSA	MI	Radiology-Interventional	Mid September	Mid November	Mid October	November	Y	2019090003	No	No	$7500-$7999	$3000-$3499	$3000-$3499	$13500-$13999	No								Western Michigan University Homer Stryker M.D. School of Medicine
200-204	240-244	202	242	No	0	2nd	0	No	No	0		No	0	0	0	11	2	No	3rd	1st	1st	39	10	SGSA	SC	Pediatrics	Mid September	Early October	Early October	November	Y	2019170497	No	Yes	$1000-$1499	$500-$999	<$500	$1500-$1999	No								University of South Carolina School of Medicine, Greenville
200-204	240-244	202	242	No	0	2nd	0	No	No	0		No	6	4	1	10	4	No	1st	1st	1st	36	16	CGSA		Child Neurology	Mid September	Mid September	Late September (before MSPE release)	N/A	Y	2018020017	N/A														Ohio State University College of Medicine
200-204	240-244	202	242	No	0	4th	0	No	Yes	1		No	1	1	1	4	3	No	1st	1st	2nd	10	10	SGSA	TX	Internal Medicine	Mid September	Early January	Early October	October	Y	2018060662	N/A														Texas Tech University Health Sciences Center School of Medicine
200-204	240-244	202	242	No	0	3rd	1	No	No	0		No	0	0	0	5	5	Yes	2nd	1st	1st	67	24	SGSA	TX	Family Medicine	Mid September	Mid October	Late September (before MSPE release)	November	Y	2019050235	No	No	$2500-$2999	$1000-$1499	<$500	$3500-$3999	No								University of Texas Southwestern Medical School
200-204	240-244	202	242	No	0	N/A	1	No	No	0		No	1	1	0	11	3	Yes	1st	1st	1st	33	14	CGSA	OH	Pediatrics	Mid September	Mid October	Early October	December	Y	2019170212	No	No	<$500	$500-$999	$500-$999	$1000-$1499	Yes			N/A	Agree	Neutral	Strongly Agree	Strongly Agree	Northeast Ohio Medical University College of Medicine
200-204	240-244	202	242	No	0	N/A	1	No	No	0		No	1	3	0	11	3	Yes	1st	1st	1st	78	4	CGSA	OH	Obstetrics & Gynecology	Mid September	Mid September	Late September (before MSPE release)	December	Y	2019120138	No	No	$2000-$2499	$2000-$2499	N/A	$5000-$5499	Yes	Helpful	Did Not Use	N/A	Agree	N/A	Agree	Agree	Northeast Ohio Medical University College of Medicine
200-204	240-244	202	242	No	0	N/A	1	No	No	0		No	2	2	1	11	7	No	1st	1st	1st	42	17	CGSA	NE	Family Medicine	Mid September	Late September	Late September (before MSPE release)	December	Y	2019050429	No	No	$500-$999	<$500	$500-$999	$2000-$2499	No								Creighton University School of Medicine
200-204	240-244	202	242	No	0	N/A	1	No	No	0		No	4	5	3	4	2	No	1st	1st	1st	46	8	SGSA	NC	Internal Medicine	Mid September	Early January	Promptly after Oct 1 (MSPE release)	November	Y	2019060613	No	No	$1000-$1499	$1000-$1499	<$500	$2000-$2499	Yes	Very Helpful	Very Helpful	N/A	Agree	N/A	Agree	Disagree	Wake Forest School of Medicine of Wake Forest Baptist Medical Center
200-204	240-244	202	242	No	0	3rd	2	No	No	0		No	3	3	0	7	3	No	1st	1st	1st	102	16	SGSA	NC	Internal Medicine	Mid September	Mid January	Mid October	November	Y	2019060522	Yes	No	$4000-$4499	$500-$999	N/A	$5000-$5499	No								Brody School of Medicine at East Carolina University
200-204	240-244	202	242	No	0	3rd	2	No	No	0		No	5	5	0	11	8	No		1st	1st	48	14	CGSA	MO	Internal Medicine	Mid September	Mid September	Mid October	November	Y	2019060895	No	No	$500-$999	$1000-$1499	<$500	$2500-$2999	No								Saint Louis University School of Medicine
200-204	240-244	202	242	No	0	4th	2	No	No	0		Yes	6	4	4	2	1	Yes	1st	1st	1st	17	8	NEGSA	NY	Internal Medicine	Mid September	Early January	Promptly after Oct 1 (MSPE release)	November	Y	2019060342	No	Yes	<$500	<$500	<$500	$1000-$1499	No								Jacobs School of Medicine and Biomedical Sciences at the University at Buffalo
200-204	240-244	202	242	No	0	N/A	2	No	No	0		No	1	0	0	5	5	No	1st	1st	1st	16	11	NEGSA	MA	Pediatrics	Mid September	Mid September	Mid October	November	Y	2018170131	N/A														University of Massachusetts Medical School
200-204	240-244	202	242	No	0	N/A	2	No	No	0		No	7	7	5	6	3	Yes	2nd		1st	2	4	WGSA		Psychiatry	Late September	Mid December	Promptly after Oct 1 (MSPE release)	November	Y	2019200017	No	Yes	$3000-$3499	$2000-$2499	N/A	$5000-$5499	No								University of Hawaii at Manoa John A. Burns School of Medicine
200-204	240-244	202	242	No	0	N/A	2	No	Yes	1		No	3	1	0	7	4	No	1st	1st	1st	19	4	SGSA	TX	Internal Medicine	Mid September	Mid September	Mid October	November	Y	2018060104	N/A														Baylor College of Medicine
200-204	240-244	202	242	No School Chapter	0	N/A	2	No	No	0		No	2	2	1	8	8	No	1st	1st	1st	61	13	WGSA	AZ	Pediatrics	Mid September	Mid September	Early October	December	Y	2019170041	No	No	$5000-$5499	$1000-$1499	$2000-$2499	$8000-$8499	No								University of Arizona College of Medicine- Phoenix
200-204	240-244	202	242	No	0	2nd	3	No	No	0		No	1	3	0	4	11	No	1st	1st	1st	45	14	WGSA		Internal Medicine	Mid September	Mid September	Mid October	November	Y	2018060057	N/A														Oregon Health & Science University School of Medicine
200-204	240-244	202	242	No	0	N/A	0	Yes	No	0		No	0	0	0	6	3	Yes	1st	1st	1st	50	18	NEGSA		Obstetrics & Gynecology	Mid September	Mid September	Mid October	November	Y	2018120339	N/A														Drexel University College of Medicine
200-204	240-244	202	242	No	0	N/A	0	Yes	No	0		No	0	1	0	11	5	Yes	1st	1st	1st	15	10	SGSA	TX	Family Medicine	Mid November	Late November	Promptly after Oct 1 (MSPE release)	November	Y	2019050106	No	No	<$500	<$500	<$500	$500-$999	Yes	Very Helpful	Very Helpful	N/A	Agree	Agree	Agree	Agree	McGovern Medical School at The University of Texas Health Science Center at Houston
200-204	240-244	202	242	No	0	3rd	1	Yes	No	0		No	3	2	1	11	9	No	1st	1st	1st	34	15	SGSA	VA	Pediatrics	Mid September	Mid September	Early October	October	Y	2019170325	No	No	$5500-$5999	$500-$999	N/A	$5500-$5999	No								Virginia Commonwealth University School of Medicine
200-204	240-244	202	242	No School Chapter	0	2nd	1	Yes	No School Chapter	0		No	4	0	3	4	3	No	1st	1st	1st	59	15			Internal Medicine	Mid September	Early January	Late October	November	Y	2018060068	N/A
200-204	240-244	202	242	No	0	2nd	2	Yes	No	0		No	6	5	0	8	4	No	1st	1st	1st	15	10	WGSA	WA	Pediatrics	Mid September	Late November	Late October	November	Y	2019170209	No	No	$2500-$2999	<$500	<$500	$2500-$2999	Yes	Helpful	Helpful	N/A	Agree	Disagree	Disagree	Disagree	University of Washington School of Medicine
200-204	240-244	202	242	No	0	3rd	2	Yes	No	0		No	1	3	1	4	4	No	1st	1st	1st	30	14	SGSA		Pediatrics	Mid September	Mid October	Late September (before MSPE release)	December	Y	2019170175	No	No	$9500-$9999	$500-$999	N/A	$10500-$10999	No								University of Oklahoma College of Medicine
200-204	240-244	202	242	No	0	3rd	2	Yes	No	0	Other	No	0	0	0	5	0	No	1st	1st	2nd	166	14	NEGSA	NY	Emergency Medicine	Mid September	After Rank List Submission	Mid October	December	Y	2019040435	No	No	$3000-$3499	$3500 and above	$5000-$5499	$12500-$12999	No								Jacobs School of Medicine and Biomedical Sciences at the University at Buffalo
200-204	240-244	202	242	No	0	4th	2	Yes	No	0		No	1	3	1	7	2	No	1st	1st	1st	63	0	SGSA	TX	Physical Medicine & Rehabilitation	Mid September	Mid September	Early November	November	Y	2019180063	No	No	$2000-$2499	$1000-$1499	$1500-$1999	$5000-$5499	Yes	Helpful	Helpful	Strongly Agree	Agree	Strongly Agree	Agree	Agree	Texas Tech University Health Sciences Center Paul L. Foster School of Medicine
200-204	240-244	202	242	No	0	N/A	2	Yes	No	0		No	2	3	0	11		Yes	1st	1st	1st	36	6	CGSA	WI	Psychiatry	Mid September	Late December	Promptly after Oct 1 (MSPE release)	November	Y	2019200071	No	No	$500-$999	<$500	N/A	$1000-$1499	No								Medical College of Wisconsin
200-204	240-244	202	242	No	0	2nd	3	Yes	No	0		No	1	1	0	10	11	Yes	1st	1st	1st	72	18	CGSA	IL	Emergency Medicine	Mid September	Mid October	Early October	December	Y	2019040116	No	No	$3000-$3499	$1000-$1499	<$500	$5500-$5999	Yes	Did Not Use	Helpful	N/A	Strongly Agree	Strongly Agree	N/A	N/A	Chicago Medical School at Rosalind Franklin University of Medicine and Science
200-204	240-244	202	242	No	0	2nd	3	Yes	No	0		No	1	1	1	8	3	No	1st	1st	1st	137	14	WGSA		Obstetrics & Gynecology	Mid September	Early January	Late October	December	Y	2018120185	N/A														University of Washington School of Medicine
200-204	240-244	202	242	No	0	N/A	4	Yes	No	0		No	3	2	0	4	1	No	1st	1st	1st	27	17	SGSA	TX	Neurology	Mid September	Mid September	Late September (before MSPE release)	December	Y	2018110010	N/A														Texas Tech University Health Sciences Center Paul L. Foster School of Medicine
200-204	240-244	202	242	No	0	3rd	5	Yes	Yes	1		No	1	5	1	10	4	No	1st	1st	1st	35	11	SGSA	KY	Internal Medicine-Pediatrics	Mid September	Late January	Late September (before MSPE release)	November	Y	2019070109	No	No	$2000-$2999	$500-$999	N/A	$2000-$3999	Yes	Not Helpful	Not Helpful	Neutral	Strongly Disagree	Strongly Disagree	Disagree	Strongly Disagree	University of Kentucky College of Medicine
200-204	245-249	202	247	No	0	3rd	1		No	0			1	2				No	1st			38	13	SGSA	TX	Pediatrics	Mid September	Late January	Early October	N/A	Y	2017170085	N/A														McGovern Medical School at The University of Texas Health Science Center at Houston
200-204	245-249	202	247	No	0	3rd	0	N/A	No	0		No	6	4	2	7	3	No	1st	1st	1st	113	16	SGSA	KY	Obstetrics & Gynecology	Mid September	Mid October	Early October	November	Y	2018120217	N/A														University of Kentucky College of Medicine
200-204	245-249	202	247	No	0	3rd	0	No	Yes	1		No	2	2	0	11	4	No	1st	1st	1st	39	17	WGSA		Pediatrics	Mid September	Mid December	Late September (before MSPE release)	December	Y	2019170524	No	No	$3500-$3999	$1000-$1499	$1000-$1499	$6000-$6499	Yes	Helpful	Helpful	N/A	Neutral	N/A	Neutral	Neutral	Oregon Health & Science University School of Medicine
200-204	245-249	202	247	No	0	4th	0	No	Yes	1		No	2	2	1	6	6	No	1st	1st	1st	5	5	WGSA		Internal Medicine	Mid September	Early January	Late October	November	Y	2019060439	No	No	$2500-$2999	<$500	<$500	$2500-$2999	No								Oregon Health & Science University School of Medicine
200-204	245-249	202	247	No	0	N/A	1	No	No	0		No	1	0	0	9	2	No	1st	1st	1st	25	4	CGSA		Anesthesiology	Mid September	Early November	Early October	November	Y	2019010079	No	No	$1500-$1999	<$500	<$500	$1500-$1999	No								University of Iowa Roy J. and Lucille A. Carver College of Medicine
200-204	245-249	202	247	No	0	3rd	2	No	No	0	MPH	Yes	3	9	0	3	4	No	1st	1st	1st	67	19	SGSA	AL	Internal Medicine	Mid September	Mid December	Mid November	November	Y	2019060416	Yes	No	$4000-$4499	$500-$999	$3000-$3499	$9500-$9999	No								University of Alabama School of Medicine
200-204	245-249	202	247	No	0	N/A	0	Yes	No	0		No	4	1	5	3	2	No	1st	1st	1st	4	4	NEGSA	DC	Emergency Medicine			N/A	October	Y	2019040225	No	No	$1000-$1499	<$500	$1500-$1999	$3000-$3499	No								George Washington University School of Medicine and Health Sciences
200-204	245-249	202	247	No	0	2nd	4	Yes	No	0		No	1	0	0	5	2	No	1st	1st	1st	34	14	SGSA	VA	Emergency Medicine	Mid September	Mid September	Late October	December	Y	2019040203	No	No	$4000-$4499	$2000-$2499	$3000-$3499	$10000-$10499	No								Virginia Commonwealth University School of Medicine
200-204	245-249	202	247	No	0	3rd	4	Yes	No	0		No	1	1	0	3	2	No	1st	1st		59	5	SGSA	KY	Anesthesiology	Late September		Late October	December	Y	2018010179	N/A														University of Kentucky College of Medicine
200-204	245-249	202	247	No	0	4th	4	Yes	No	0	MSc	No	1	4	0	11	9	No	1st	1st	1st	51	18	SGSA	KY	Internal Medicine-Pediatrics	Mid September	Early January	Early October	November	Y	2019070097	No	No	$1000-$1999	$500-$999	N/A	$2000-$3999	Yes	Very Helpful	Very Helpful	N/A	Agree	Neutral	Agree	Disagree	University of Kentucky College of Medicine
200-204	245-249	202	247	No	0	1st	5	Yes	No	0		No	1	4	1	11	2	No	1st	1st	1st	52	20	WGSA	WA	Internal Medicine	Mid September	Mid September	Promptly after Oct 1 (MSPE release)	November	Y	2019060413	Yes	No	$4000-$4499	$1000-$1499	N/A	$5000-$5499	Yes	Helpful	Helpful	N/A	Agree	N/A	Agree	Disagree	University of Washington School of Medicine
200-204	250-254	202	252	No	0	N/A	0	N/A	No	0		No	11	6	5	5	4	No	1st	1st	1st	79	9	SGSA	TX	Radiology	Late September	Late December	Late November	December	Y	2018220095	N/A														McGovern Medical School at The University of Texas Health Science Center at Houston
200-204	250-254	202	252	No	0	N/A	0	N/A	No	0		No	11	6	5	5	5	No	1st	1st	1st	9	2	SGSA	TX	Internal Medicine-Preliminary	Early October	Late December	Early October	October	Y	2018080105	N/A														McGovern Medical School at The University of Texas Health Science Center at Houston
200-204	250-254	202	252	No	0	2nd	3	N/A	No	0		No	0	11	2	5	1	No		1st	1st	16	8	NEGSA		Family Medicine	Mid September	Late December	Late September (before MSPE release)	November	Y	2019050023	No	No	$2000-$2499	<$500	N/A	$2000-$2499	No								Geisel School of Medicine at Dartmouth
200-204	250-254	202	252	No	0	3rd	2	No	No	0		No	3	0	0	6	0	No	1st	1st	1st	75	10	SGSA	NC	Obstetrics & Gynecology	Mid September	Mid September	Late October	November	Y	2018120043	N/A														Wake Forest School of Medicine of Wake Forest Baptist Medical Center
200-204	250-254	202	252	No	0	3rd	2	No	No	0		No	7	7	4	6	5	No	2nd	1st	1st	64	11	NEGSA	NJ	Obstetrics & Gynecology	Mid September	Early October	Early October	November	Y	2019120427	No	No	<$500	$2000-$2499	$500-$999	$3000-$3499	No								Rutgers New Jersey Medical School
200-204	250-254	202	252	No	0	2nd	1	Yes	No	0	MSc	No	1	0	0	2	0	No	1st	1st	1st	56	7	NEGSA	MA	Emergency Medicine	Mid September	Late January	Mid November	January	Y	2019040259	No	No	$500-$999	$1000-$1499	$2000-$2499	$3500-$3999	No								Tufts University School of Medicine
200-204	250-254	202	252	No	0	3rd	1	Yes	No	0		No	2	1	0	6	3	No	1st	1st	1st	15	16	NEGSA	NY	Internal Medicine	Mid September	Late January	Late October	January	Y	2019060330	No	No	$500-$999	$1000-$1499	$500-$999	$2500-$2999	No								Jacobs School of Medicine and Biomedical Sciences at the University at Buffalo
200-204	250-254	202	252	No	0	2nd	5	Yes	No	0		No	3	3	2	3	0	No	1st	1st	1st	38	7	CGSA1		Internal Medicine	Mid September	Mid September	Mid November	November	Y	2019060779	No	No	$1500-$1999	$500-$999	N/A	$2000-$2499	No								University of Kansas School of Medicine
200-204	N/A	202	0	No	0	4th	2	No	No	0	MSc	Yes	4	11	2	3		No	2nd	1st	1st	9	1			Family Medicine	Mid October	Early January	Early October	November	Y	2018050349	N/A
200-204	N/A	202	0	No	0	N/A	4	No	No	0		No	4	4	4	2	2	No		1st	2nd	2	2	SGSA	SC	Surgery	Late September	Late December	N/A	December	Y	2018230018	N/A														Medical University of South Carolina College of Medicine
200-204	N/A	202	0	No	0	N/A	3	Yes	No School Chapter	0	PhD	Yes	6	11	4	11	6	No	1st		1st	28	8	SGSA	NC	Pediatrics		Late January	Promptly after Oct 1 (MSPE release)	December	Y	2019170639	No	No	$3500-$3999	<$500	$500-$999	$5000-$5499	No								Duke University School of Medicine
205-209	205-209	207	207	No	0	4th	0	N/A	No	0	MDiv	No	4	7	0	4	0	Yes	1st	1st	2nd	81	11	CGSA	MI	Pediatrics	Mid September	Mid October	Early October	November	Y	2018170322	N/A														Michigan State University College of Human Medicine
205-209	205-209	207	207	No	0	4th	0	No	No	0		No	1	2	2	3	1	No	1st	1st	1st	58	7	SGSA	LA	Psychiatry	Early October	Mid December	Late November	December	Y	2018200116	N/A														LSU Health Sciences Center School of Medicine in New Orleans
205-209	205-209	207	207	No	0	2nd	2	No	No	0	MSc	No	6	6	3	11	3	No		1st	1st	8	8	SGSA	LA	Obstetrics & Gynecology	Mid September	Mid December	Mid October	November	Y	2019120084	No	No	$1500-$1999	$2000-$2499	$500-$999	$5000-$5499	Yes	Helpful	Helpful	Neutral	Agree	Neutral	Agree	Disagree	LSU Health Sciences Center School of Medicine in New Orleans
205-209	205-209	207	207	No	0	N/A	2	No	No	0	MSc	No	1	0	0	4	0	Yes	1st	1st	2nd	12	1	NEGSA	PA	Surgery-Preliminary	Mid September	After Rank List Submission	Late September (before MSPE release)	January	Y	2019240012	No	Yes	<$500	<$500	N/A	<$500	No								Lewis Katz School of Medicine at Temple University
205-209	205-209	207	207	No	0	3rd	4	Yes	No	0		No	4	2	0	11	5	No	1st	1st	1st	27	0	NEGSA	PA	Internal Medicine	Mid September	Mid January	Early October	November	Y	2018060385	N/A														Sidney Kimmel Medical College at Thomas Jefferson University
205-209	210-214	207	212	No	0	3rd	1		No	0			6	6				No	1st			50	6	SGSA	TX	Internal Medicine	Mid September	Mid September	Early November	N/A	Y	2017060082	N/A														Texas A&M University Health Science Center College of Medicine
205-209	210-214	207	212	No	0	N/A	0	N/A	No	0		No	2	3	0	3	0	No	1st	1st	1st	18	9	WGSA		Pathology	Mid September	Mid September	Early October	October	Y	2019160023	No	No	$4000-$4499	<$500	<$500	$5000-$5499	Yes	Helpful	Helpful	N/A	Neutral	Neutral	Agree	Neutral	University of New Mexico School of Medicine
205-209	210-214	207	212	No	0	N/A	0	N/A	No	0		No	7	10	2	7	3	No	1st	1st	1st	71	19	NEGSA		Radiology	Mid September	Mid September	Late September (before MSPE release)	November	Y	2018220090	N/A														Cooper Medical School of Rowan University
205-209	210-214	207	212	No	0	3rd	2	N/A	No	0		No	3	3	2			Yes	1st	1st	2nd	64	12	NEGSA	NY	Psychiatry	Mid September	Late January	Early November	December	Y	2018200165	N/A														State University of New York Downstate Medical Center College of Medicine
205-209	210-214	207	212	No	0	3rd	0	No	No	0	MPH	No	3	2	0	7	3	Yes	1st	1st	1st	11	8	SGSA	NC	Family Medicine	Mid September	Mid September	Late September (before MSPE release)	November	Y	2018050250	N/A														University of North Carolina School of Medicine
205-209	210-214	207	212	No	0	3rd	0	No	No	0	MSc	No	0	0	0	4	2	No	1st	1st	1st	26	6	CGSA	IL	Family Medicine	Early December	Late January	Late September (before MSPE release)	November	Y	2018050424	N/A														Chicago Medical School at Rosalind Franklin University of Medicine and Science
205-209	210-214	207	212	No	0	4th	0	No	No	0		No	0	0	0	5	2	No	1st	2nd	1st	3	2	NEGSA		Internal Medicine	Mid September	Mid September	Late September (before MSPE release)	N/A	Y	2018060712	N/A														Cooper Medical School of Rowan University
205-209	210-214	207	212	No	0	4th	0	No	No	0		No	0	0	0	11	2	No	1st	1st	1st	63	9	CGSA	MO	Internal Medicine	Mid September	Late January	Mid October	November	Y	2019060124	No	No	$500-$999	$1000-$1499	<$500	$2500-$2999	No								Saint Louis University School of Medicine
205-209	210-214	207	212	No	0	4th	0	No	No	0		No	1	2	0	6	3	No	1st	1st	1st	68	6	SGSA	FL	Obstetrics & Gynecology	Mid September	Mid September	Late October	December	Y	2018120046	N/A														Florida State University College of Medicine
205-209	210-214	207	212	No	0	N/A	0	No	No	0		No	2	3	0	11	5	No	2nd	1st	1st	44	8	SGSA	FL	Pediatrics	Early October	Early December	Early October	October	Y	2018170282	N/A														University of South Florida Morsani College of Medicine
205-209	210-214	207	212	No	0	N/A	0	No	No	0	MSc	No	2	10	2	1		No	1st	1st	1st	12	3	NEGSA		Internal Medicine	Mid September	Late January	Promptly after Oct 1 (MSPE release)	November	Y	2018060467	N/A														Robert Larner, M.D. College of Medicine at the University of Vermont
205-209	210-214	207	212	No	0	N/A	0	No	No	0	MSc	No	3	2	0	11	5	No	1st	1st	1st	63	12	CGSA	IL	Pediatrics	Late September	Early January	Mid October	December	Y	2018170093	N/A														Chicago Medical School at Rosalind Franklin University of Medicine and Science
205-209	210-214	207	212	No	0	N/A	0	No	Yes	1		No	4	2	0	11	8	No	1st	1st	1st	29	2	SGSA	GA	Surgery-Preliminary	Mid September	After Rank List Submission	Early November	November	Y	2019240007	No	No	$500-$999	$1000-$1499	N/A	$2500-$2999	Yes	Did Not Use	Did Not Use	N/A	N/A	N/A	N/A	N/A	Medical College of Georgia at Augusta University
205-209	210-214	207	212	No	0	N/A	1	No	No	0	MSc	No	8	3	0	8	8	No	1st	1st	1st	57	16			Internal Medicine	Mid September	Late December	Mid October	January	Y	2018060201	N/A
205-209	210-214	207	212	No	0	4th	3	No	No	0		No	5	5	4	8	4	Yes	1st	1st	1st	1	11			Internal Medicine	Mid September	Mid January	Early October	November	Y	2018060304	N/A
205-209	210-214	207	212	No	0	4th	0	Yes	No	0		No	1	0	0	3	3	Yes	1st	1st	1st	54	8	NEGSA	NY	Internal Medicine	Mid September	Late December	Mid October	November	Y	2019060394	No	Yes	<$500	$1000-$1499	<$500	$2000-$2499	No								State University of New York Downstate Medical Center College of Medicine
205-209	210-214	207	212	No	0	4th	0	Yes	No	0		No	2	1	1	3	1	Yes	1st	1st	1st	52	6	NEGSA		Surgery	Early October	Early October	Mid November	January	Y	2018230274	N/A														Drexel University College of Medicine
205-209	210-214	207	212	No	0	N/A	0	Yes	No	0		No	1	1	0	1	0	Yes	1st	1st	1st	19	8	CGSA		Family Medicine	Late September	Late January	Late September (before MSPE release)	November	Y	2018050336	N/A														Northeast Ohio Medical University College of Medicine
205-209	210-214	207	212	No	0	N/A	0	Yes	No	0		No	2	1		3	1	No	1st	1st	1st	38	12	NEGSA		Anesthesiology	Mid September	Late January	Mid October	November	Y	2018010199	N/A														Robert Larner, M.D. College of Medicine at the University of Vermont
205-209	210-214	207	212	No	0	4th	1	Yes	No	0		No	2	0	0	2	3	Yes	1st	1st	1st	38	7	NEGSA	NY	Internal Medicine	Mid September	Late December	Mid October	November	Y	2019060931	No	Yes	<$500	$1500-$1999	N/A	$2000-$2499	No								State University of New York Downstate Medical Center College of Medicine
205-209	210-214	207	212	No	0	N/A	1	Yes	No	0		Yes	7	8	2	8	5	No	1st	1st	2nd	53	12	CGSA	WI	Family Medicine	Early January	After Rank List Submission	Mid October	December	Y	2019050120	No	No	$4500-$4999	$1000-$1499	$1000-$1499	$6500-$6999	No								Medical College of Wisconsin
205-209	210-214	207	212	No	0	2nd	1	Yes	Yes	1	MSc	No	2	4	2	11	3	No	1st	1st	1st	45	14	SGSA	TX	Psychiatry	Mid September	Mid September	Early October	November	Y	2019200327	No	No	$3000-$3499	$500-$999	N/A	$4000-$4499	Yes	Helpful	Did Not Use	N/A	N/A	N/A	N/A	N/A	Texas Tech University Health Sciences Center School of Medicine
205-209	210-214	207	212	No	0	N/A	1	Yes	Yes	1	MSc	No	11	8	1	8	8	No	1st	1st	1st	19	5	SGSA	SC	Family Medicine	Mid September	Late January	Promptly after Oct 1 (MSPE release)	November	Y	2018050038	N/A														Medical University of South Carolina College of Medicine
205-209	210-214	207	212	No	0	3rd	3	Yes	No	0	MPH	No	4	2	2	1	2	No	1st	1st	1st	61	10	SGSA	TN	Internal Medicine	Mid October	Mid November	Late September (before MSPE release)	December	Y	2019060897	No	No	$2500-$2999	$1000-$1499	<$500	$4500-$4999	No								University of Tennessee Health Science Center College of Medicine
205-209	210-214	207	212	No	0	4th	3	Yes	No	0		No	3	3	2	3	3	No	1st	1st	2nd	1	16	SGSA	KY	Family Medicine	Mid September	After Rank List Submission	Promptly after Oct 1 (MSPE release)	November	Y	2019050509	No	No	$5500-$5999	$1500-$1999	N/A	$7500-$7999	No								University of Louisville School of Medicine
205-209	210-214	207	212	No	0	4th	3	Yes	No	0		No	6	0	4	11	3	No	1st	1st		40	13			Psychiatry	Mid November	Mid November	Early October	November	Y	2018200041	N/A
205-209	210-214	207	212	No	0	4th	6	Yes	No	0	MPH	No	5	11	7	5	3	No	1st	1st	1st	84	13	CGSA	IL	Emergency Medicine	Mid September	Early November	Mid October	December	Y	2018040262	N/A														University of Illinois College of Medicine
205-209	215-219	207	217	No	0	3rd	0		No	0			3	1				Yes	1st			60	16	SGSA	TX	Family Medicine	Late September	Early December	Late September (before MSPE release)	N/A	Y	2017050030	N/A														Baylor College of Medicine
205-209	215-219	207	217	No	0	4th	0		No	0			0	0				No	1st			6	2	SGSA	TX	Internal Medicine	Late October	Late October	Late September (before MSPE release)	N/A	Y	2017060035	N/A														University of Texas Southwestern Medical School
205-209	215-219	207	217	No	0	N/A	1		No	0			2	0				No	1st			28	15	SGSA	TX	Family Medicine	Late December	Late January	Late September (before MSPE release)	N/A	Y	2017050040	N/A														McGovern Medical School at The University of Texas Health Science Center at Houston
205-209	215-219	207	217	No	0	N/A	2		No	0			2	2				Yes	1st			6	7	SGSA	TX	Pediatrics	Mid September	Late January	Mid October	N/A	Y	2017170015	N/A														McGovern Medical School at The University of Texas Health Science Center at Houston
205-209	215-219	207	217	No	0	3rd	0	N/A	No	0		No	1	1	2	4	1	No	3rd	1st	1st	46	13	SGSA	KY	Family Medicine	Mid October	Mid October	Late October	November	Y	2019050220	No	Yes	<$500	$1000-$1499	<$500	$1500-$1999	Yes	Helpful	Did Not Use	N/A	Agree	N/A	Agree	Neutral	University of Kentucky College of Medicine
205-209	215-219	207	217	No	0	4th	0	N/A	No	0		No	3	5	1	5	4	No	1st	1st	1st	28	11	SGSA	FL	Neurology	Mid September	Mid September	Early October	December	Y	2018110077	N/A														University of Central Florida College of Medicine
205-209	215-219	207	217	No School Chapter	0	N/A	0	N/A	No School Chapter	0		No	6	11	4	4	1	No	1st	1st	1st	10	8	NEGSA	CT	Child Neurology	Early October	After Rank List Submission	Mid October	November	Y	2019020031	No	No	$2500-$2999	<$500	<$500	$3000-$3499	No								Yale School of Medicine
205-209	215-219	207	217	No	0	3rd	1	N/A	No	0	Other	No	2	0	0	5	3	No	1st	1st	3rd	29	7	SGSA	TX	Pathology	Mid September	After Rank List Submission	Late September (before MSPE release)	October	Y	2019160062	No	No	$1500-$1999	<$500	<$500	$2000-$2499	Yes	Not Helpful	Not Helpful	N/A	N/A	N/A	N/A	N/A	Texas Tech University Health Sciences Center Paul L. Foster School of Medicine
205-209	215-219	207	217	No	0	4th	0	No	No	0			1	0	1	8	4	Yes	1st	1st	1st	65	9	SGSA	KY	Pediatrics	Late December	After Rank List Submission	Late September (before MSPE release)	December	Y	2019170649	No	Yes	$1000-$1499	$1000-$1499	N/A	$2500-$2999	No								University of Louisville School of Medicine
205-209	215-219	207	217	No	0	4th	0	No	No	0		No	8	8	5	11	5	Yes	2nd	1st	1st	14	11	SGSA	TX	Neurology	Mid September	Mid September	Late September (before MSPE release)	November	Y	2018110004	N/A														Texas Tech University Health Sciences Center Paul L. Foster School of Medicine
205-209	215-219	207	217	No	0	N/A	0	No	No	0		No	0	0	0	11	3	No	1st	1st	1st	55	10	CGSA	OH	Pediatrics	Mid September	Mid October	Late October	November	Y	2019170500	No	No	$2000-$2499	$1000-$1499	N/A	$4000-$4499	Yes	Very Helpful	Did Not Use	N/A	Neutral	N/A	Strongly Agree	Agree	Northeast Ohio Medical University College of Medicine
205-209	215-219	207	217	No	0	3rd	0	No	Yes	1		No	2	2	1	6	2	No	1st	1st	1st	26	12	WGSA		Family Medicine	Mid November	Late January	Late September (before MSPE release)	November	Y	2019050167	No	Yes	$2000-$2499	<$500	N/A	$3000-$3499	No								Oregon Health & Science University School of Medicine
205-209	215-219	207	217	No	0	3rd	1	No	No	0		No	7	5	3	6	3	No	1st	1st	1st	67	10	NEGSA	MA	Obstetrics & Gynecology	Mid September	Mid September	Mid October	November	Y	2018120067	N/A														University of Massachusetts Medical School
205-209	215-219	207	217	No	0	4th	2	No	No	0	Other	No	2	2	1	10	10	No	1st	1st	1st	44	16	CGSA	IL	Pediatrics	Mid September	Early January	Mid October	October	Y	2019170383	No	No	<$500	$500-$999	$500-$999	$1000-$1499	Yes	Very Helpful	Very Helpful	Neutral	Neutral	Neutral	Strongly Agree	N/A	University of Illinois College of Medicine
205-209	215-219	207	217	No	0	N/A	2	No	No	0		No	2	3	0	7	1	No	1st	1st	1st	19	12	WGSA	WA	Family Medicine	Late September	Late October	Late September (before MSPE release)	December	Y	2019050103	No	No	$1000-$1499	<$500	N/A	$2000-$2499	No								University of Washington School of Medicine
205-209	215-219	207	217	No	0	4th	3	No	No	0	PhD	No	1	1	11	3	1	No	1st	1st	1st	20	10	NEGSA	PA	Pediatrics	Mid September	Mid January	Early October	November	Y	2018170067	N/A														Sidney Kimmel Medical College at Thomas Jefferson University
205-209	215-219	207	217	No	0	3rd	4	No	No	0		No	7	3	2	8	5	No	1st	1st	1st	74	12	NEGSA	PA	Obstetrics & Gynecology	Mid September	Early October	Early October	November	Y	2019120421	No	No	$500-$999	$1500-$1999	$500-$999	$3000-$3499	No								Sidney Kimmel Medical College at Thomas Jefferson University
205-209	215-219	207	217	No	0	3rd	0	Yes	No	0	MSc	Yes	3	5	5	2	0	No	1st	2nd	1st	74	5	NEGSA	NY	Anesthesiology	Mid November	Mid November	Mid October	November	Y	2018010171	N/A														Albany Medical College
205-209	215-219	207	217	No	0	4th	0	Yes	No	0		No	3	0	0	11	2	No	1st	1st	1st	79	9	WGSA		Physical Medicine & Rehabilitation	Mid September	Mid September	Late October	December	Y	2018180050	N/A														University of Utah School of Medicine
205-209	215-219	207	217	No	0	N/A	0	Yes	Yes	1	MSc	No	1	9	4	11	5	No	1st	1st	2nd	9	7	CGSA		Pathology	Mid September	After Rank List Submission	Late September (before MSPE release)	October	Y	2019160011	No	No	<$500	<$500	<$500	$1000-$1499	No								University of Iowa Roy J. and Lucille A. Carver College of Medicine
205-209	215-219	207	217	No	0	1st	1	Yes	No	0		No	4	2	1	10	3	No	1st	1st	1st	68	15	WGSA		Internal Medicine	Mid September	Late September	Mid October	November	Y	2018060501	N/A														University of Utah School of Medicine
205-209	215-219	207	217	No	0	N/A	1	Yes	Yes	1	MSc	Yes	6	8	4	11	11	No	2nd	1st	2nd	96	12	WGSA		Pediatrics			Late November	December	Y	2018170372	N/A														University of Arizona College of Medicine- Tucson
205-209	215-219	207	217	No	0	N/A	2	Yes	No	0		No	5	3	0	11	5	No	1st	1st	1st	26	16	CGSA	MI	Family Medicine	Mid September	Mid September	Promptly after Oct 1 (MSPE release)	December	Y	2018050102	N/A														Michigan State University College of Human Medicine
205-209	215-219	207	217	No	0	3rd	3	Yes	No	0		No	3	3	2	2	1	Yes	2nd	1st	1st	57	5	SGSA	TN	Psychiatry	Late October	Late January	Late September (before MSPE release)	November	Y	2019200178	No	No	$500-$999	$500-$999	N/A	$1000-$1499	No								Meharry Medical College School of Medicine
205-209	215-219	207	217	No	0	4th	3	Yes	No	0		No	2	3	1			No	2nd	1st	1st	42	18	CGSA		Family Medicine	Mid September	Early October	Promptly after Oct 1 (MSPE release)	November	Y	2018050461	N/A														Northeast Ohio Medical University College of Medicine
205-209	215-219	207	217	No	0	3rd	5	Yes	No	0		No	0	0	0	11	4	No	1st	1st	1st	41	15	SGSA		Family Medicine	Mid September	Mid September	Early October	November	Y	2018050068	N/A														University of Mississippi School of Medicine
205-209	215-219	207	217	No	0	N/A	5	Yes	No	0	MPH	No	8	7	1	11	6	Yes	1st	1st	1st	50	6	NEGSA	PA	Anesthesiology	Mid September	Early October	Late October	November	Y	2019010258	No	No	<$500	$1000-$1499	N/A	$1500-$1999	No								Penn State College of Medicine
205-209	220-224	207	222	No	0	4th	0		No	0			4	5				Yes	1st			13	14	SGSA	TX	Internal Medicine	Late September	Late January	Mid October	N/A	Y	2017060087	N/A														Texas A&M University Health Science Center College of Medicine
205-209	220-224	207	222	No	0	4th	1		No	0			0	0				Yes	1st			48	18	SGSA	TX	Family Medicine	Mid October	Mid October	Late September (before MSPE release)	N/A	Y	2017050035	N/A														University of Texas Health Science Center at San Antonio Joe R. and Teresa Lozano Long School of Medicine
205-209	220-224	207	222	No	0	4th	0	N/A	Yes	1		No	0	0	1	5	3	No	1st	1st	1st	40	16	SGSA	TX	Family Medicine	Mid September	Mid September	Promptly after Oct 1 (MSPE release)	November	Y	2018050434	N/A														Texas A&M University Health Science Center College of Medicine
205-209	220-224	207	222	No	0	3rd	1	N/A	No	0		No	1	0	0	4	2	No	1st	1st	1st	22	11	WGSA		Family Medicine	Late October	Late October	Late September (before MSPE release)	November	Y	2019050423	No	No	$500-$999	<$500	<$500	$1000-$1499	Yes	Very Helpful	Very Helpful	N/A	Strongly Agree	N/A	N/A	N/A	Oregon Health & Science University School of Medicine
205-209	220-224	207	222	No	0	4th	1	N/A	No	0		No	1	4	0	11	3	No	1st		1st	69	12			Anesthesiology	Mid September	Early January	Late October	December	Y	2018010091	N/A
205-209	220-224	207	222	No	0	1st	0	No	No	0	MBA	No	0	1	0	9	11	No	1st	1st	1st	44	17	SGSA	TX	Family Medicine	Mid September	Mid September	Late September (before MSPE release)	November	Y	2019050212	No	No	$3000-$3499	$1500-$1999	<$500	$4500-$4999	Yes	Very Helpful	Did Not Use	Neutral	Neutral	Neutral	Strongly Agree	Strongly Disagree	Texas A&M University Health Science Center College of Medicine
205-209	220-224	207	222	No	0	4th	0	No	No	0			4	2	0	9	2	Yes	2nd	1st	1st	56	9			Psychiatry	Mid September	Early November	Early October	October	Y	2018200110	N/A
205-209	220-224	207	222	No	0	4th	0	No	No	0		No	0	0	0	5	2	No	1st	1st	1st	28	10	SGSA	LA	Pediatrics	Mid September	Early December	Late September (before MSPE release)	November	Y	2019170506	No	No	$1500-$1999	<$500	<$500	$2000-$2499	No								LSU Health Sciences Center School of Medicine in New Orleans
205-209	220-224	207	222	No	0	4th	0	No	No	0		No	0	0	0	5	3	No	1st	1st	1st	16	10	CGSA		Family Medicine	Mid September	Mid January	Late September (before MSPE release)	November	Y	2018050394	N/A														University of Wisconsin School of Medicine and Public Health
205-209	220-224	207	222	No	0	4th	0	No	No	0		No	1	1	0	11	6	Yes	1st	1st	1st	39	15	SGSA	TX	Pediatrics	Mid September	Mid October	Mid October	October	Y	2019170571	No	No	$2000-$2499	$500-$999	<$500	$3500-$3999	No								University of Texas Health Science Center at San Antonio Joe R. and Teresa Lozano Long School of Medicine
205-209	220-224	207	222	No	0	4th	0	No	No	0		No	2	0	0	2	2	No	1st	1st	1st	30	8	WGSA		Family Medicine	Mid September	Early January	Late October	December	Y	2019050272	No	No	$500-$999	$500-$999	<$500	$2500-$2999	No								University of Colorado School of Medicine
205-209	220-224	207	222	No	0	4th	0	No	No	0		No	2	0	0	11	2	No	2nd	1st	1st	66	17	SGSA	VA	Family Medicine	Mid September	Mid September	Late September (before MSPE release)	October	Y	2019050347	Yes	No	$1000-$1499	$1500-$1999	$1000-$1499	$3000-$3499	No								Virginia Commonwealth University School of Medicine
205-209	220-224	207	222	No	0	4th	0	No	No	0	Other	No	0	0	0	4	0	No	1st	1st	1st	9	4	SGSA	TX	Internal Medicine	Mid September	Mid September	Early November	December	Y	2018060083	N/A														Texas A&M University Health Science Center College of Medicine
205-209	220-224	207	222	No	0	4th	0	No	No	0	Other	Yes	4	8	0	11	9	Yes	1st	1st	1st	68	12	SGSA	TX	Emergency Medicine	Late September	Early January	Late October	December	Y	2018040078	N/A														University of Texas Southwestern Medical School
205-209	220-224	207	222	No	0	N/A	0	No	No	0		No	3	2	0	11	2	No	1st	1st	1st	39	19	SGSA	KY	Pediatrics	Mid September	Mid September	Mid October	November	Y	2018170461	N/A														University of Louisville School of Medicine
205-209	220-224	207	222	No	0	N/A	0	No	No	0	Other	No	1	3	0	7	3	No	1st	1st	1st	60	7	CGSA	MI	Obstetrics & Gynecology	Mid September	Mid September	Early October	October	Y	2019120445	No	No	$2000-$2499	$1000-$1499	$1000-$1499	$5000-$5499	No								Central Michigan University College of Medicine
205-209	220-224	207	222	No	0	2nd	1	No	No	0	MPH	No	5	6	0		11	No	1st	1st	1st	15	8	SGSA	NC	Pediatrics	Mid September	Mid October	Late September (before MSPE release)	November	Y	2019170426	No	No	<$500	<$500	N/A	<$500	No								University of North Carolina School of Medicine
205-209	220-224	207	222	No	0	4th	1	No	No	0		No	0	0	0	8	5	No	1st	1st	1st	70	11	SGSA		Psychiatry	Mid September	Late January	Promptly after Oct 1 (MSPE release)	October	Y	2019200190	No	No	$2500-$2999	$1500-$1999	$1000-$1499		Yes	Helpful	Helpful	N/A	Agree	Neutral	Agree	Strongly Disagree	University of Oklahoma College of Medicine
205-209	220-224	207	222	No	0	4th	1	No	No	0		No	2	1	0	4	2	No	1st	1st	1st	58	19	NEGSA		Internal Medicine	Mid September	Mid November	Early November	December	Y	2018060312	N/A														George Washington University School of Medicine and Health Sciences
205-209	220-224	207	222	No	0	4th	1	No	No	0		No	2	11	1	11	6	No	1st	1st	1st	47	10	CGSA		Internal Medicine	Mid September	Mid September	Late September (before MSPE release)	December	Y	2018060390	N/A														Ohio State University College of Medicine
205-209	220-224	207	222	No	0	4th	1	No	No	0	MPH	No	11	11	11	5	3	No	2nd	1st	1st	45	17	CGSA	IL	Family Medicine	Mid September	Mid September	Early October	December	Y	2019050475	No	Yes	$1500-$1999	$1500-$1999	N/A	$3000-$3499	Yes	Very Helpful	Did Not Use	N/A	Agree	N/A	Agree	Agree	Rush Medical College of Rush University
205-209	220-224	207	222	No	0	4th	1	No	No	0	MSc	No	2	3	0	3	3	Yes	3rd	1st	1st	62	14	SGSA	FL	Family Medicine	Mid September	Mid September	Late September (before MSPE release)	November	Y	2018050423	N/A														Florida State University College of Medicine
205-209	220-224	207	222	No	0	4th	1	No	No	0	Other	No	0	0	0	8	3	No	1st	1st	1st	8	15	SGSA		Family Medicine	Mid November	Mid November	Late October	December	Y	2018050463	N/A														University of Oklahoma College of Medicine
205-209	220-224	207	222	No	0	N/A	1	No	No	0		No	1	1	1	7	5	No	2nd	1st	1st	27	5	SGSA	MI	Internal Medicine-Pediatrics	Mid September	Mid September	Early October	November	Y	2019070011	No	Yes	$2000-$2999	$1000-$1499	N/A	$2000-$3999	No								University of Mississippi School of Medicine
205-209	220-224	207	222	No	0	3rd	1	No	Yes	1		No	2	6	0	11	7	No	1st	1st	1st	17	14	CGSA		Family Medicine	Mid September	Mid December	Late September (before MSPE release)	November	Y	2018050098	N/A														Northeast Ohio Medical University College of Medicine
205-209	220-224	207	222	No	0	4th	1	No	Yes	1	MBA	No	2	4	1	5	7	No	1st	2nd	1st	15	0	CGSA	IL	Internal Medicine	Mid January	Mid January	Late October	December	Y	2019060273	No	No	$3000-$3499	$1500-$1999	$2500-$2999	$8000-$8499	No								University of Illinois College of Medicine
205-209	220-224	207	222	No	0	N/A	1	No	Yes	1		No	1	4	1	11	5	No	1st	1st	1st	12	12	NEGSA	DC	Family Medicine	Mid September	Mid September	Late September (before MSPE release)	December	Y	2019050078	No	No	$1000-$1499	<$500	<$500	$2000-$2499	No								Howard University College of Medicine
205-209	220-224	207	222	No	0	4th	2	No	No	0	Other	No	2	0	1	5	4	No	1st	1st	2nd	21	3	SGSA	TN	Psychiatry	Mid October	Late January	Late October	November	Y	2019200158	No	No	$500-$999	$500-$999	$1500-$1999	$2500-$2999	No								University of Tennessee Health Science Center College of Medicine
205-209	220-224	207	222	No	0	N/A	2	No	No	0		No	3	11	11	5	5	No	1st	1st	1st	29	0	NEGSA	PA	Psychiatry	Mid September	Mid January	Early October	November	Y	2019200322	No	Yes	$1000-$1499	$1000-$1499	<$500	$2000-$2499	No								Penn State College of Medicine
205-209	220-224	207	222	No	0	2nd	2	No	Yes	1		No	1	2	0	3	3	Yes	1st	1st	1st	62	15	SGSA	FL	Emergency Medicine	Mid September	Mid September	Late October	November	Y	2018040400	N/A														Florida State University College of Medicine
205-209	220-224	207	222	No	0	N/A	4	No	No	0		No	0	0	0	3	2	No	1st	1st	1st	12	12	CGSA	MN	Family Medicine	Mid January	Late January	Promptly after Oct 1 (MSPE release)	November	Y	2018050181	N/A														University of Minnesota Medical School
205-209	220-224	207	222	No	0	4th	5	No	No	0		No	0	0	0	5	3	No	1st	1st		21	6	SGSA	LA	Family Medicine		Late September	Early October	November	Y	2019050100	No	No	<$500	<$500	N/A	<$500	No								LSU Health Sciences Center School of Medicine in New Orleans
205-209	220-224	207	222	No	0	4th	0	Yes	No	0		No	3	0	0	5	5	Yes	1st	1st	1st	32	12	NEGSA	NY	Pediatrics	Mid October	Mid September	Early October	November	Y	2019170108	No	No	$1500-$1999	$1000-$1499	$1500-$1999	$4500-$4999	No								University of Rochester School of Medicine and Dentistry
205-209	220-224	207	222	No	0	4th	0	Yes	No	0		No	7	6	3	11	8	Yes	1st	1st	1st	59	1	CGSA	IL	Internal Medicine	Late January	Late December	Early October	October	Y	2019060913	No	No	<$500	$1500-$1999	<$500	$1500-$1999	No								University of Illinois College of Medicine
205-209	220-224	207	222	No	0	4th	1	Yes	No	0	MPH	No	1	2	2	4	2	No	1st	1st	1st	44	9	WGSA		Emergency Medicine	Mid September	Mid September	Early October	December	Y	2018040032	N/A														Oregon Health & Science University School of Medicine
205-209	220-224	207	222	No	0	N/A	1	Yes	No	0	MBA	No	1	1	1	4	4	No	1st	1st	1st	24	14	CGSA	IL	Child Neurology	Mid September	Mid October	Early October	December	Y	2019020009	No	No	$2500-$2999	$1000-$1499	$1500-$1999	$3000-$3499	No								Chicago Medical School at Rosalind Franklin University of Medicine and Science
205-209	220-224	207	222	No	0	N/A	1	Yes	No	0	MBA	No	1	1	1	5	2	No	1st	1st	1st	24	15	CGSA	IL	Child Neurology	Mid September	Early October	Promptly after Oct 1 (MSPE release)	December	Y	2019020037	No	No	$2000-$2499	$500-$999	$1000-$1499	$2500-$2999	Yes	Helpful	Helpful	Agree	Agree	Agree	Agree	Neutral	Chicago Medical School at Rosalind Franklin University of Medicine and Science
205-209	220-224	207	222	No	0	N/A	1	Yes	Yes	1		No	4	11	6	9	8	No	1st	2nd	1st	59	12	WGSA		Pediatrics	Early October	Mid September	Early October	November	Y	2019170490	No	No	$3000-$3499	$500-$999	N/A	$4000-$4499	No								University of Utah School of Medicine
205-209	220-224	207	222	No	0	3rd	2	Yes	No	0		No	1	0	0	5	3	Yes	2nd	2nd	2nd	58	5	SGSA	KY	Family Medicine	Late January	Late January	Mid October	November	Y	2018050311	N/A														University of Kentucky College of Medicine
205-209	220-224	207	222	No	0	3rd	2	Yes	No	0		No	4	0	1	4	3	No	1st	1st	1st	52	7	WGSA		Anesthesiology	Mid September	Late December	Early November	January	Y	2018010089	N/A														University of Colorado School of Medicine
205-209	220-224	207	222	No	0	N/A	2	Yes	No	0		No	0	0	0	11	5	No	1st	1st	1st	24	12	SGSA	MI	Family Medicine	Mid September	Mid September	Late September (before MSPE release)	November	Y	2019050258	No	No	<$500	$500-$999	<$500	<$500	Yes	Helpful	Helpful	N/A	Agree	N/A	Agree	Disagree	University of Mississippi School of Medicine
205-209	220-224	207	222	No	0	N/A	2	Yes	No	0		No	3	2	1	11	4	No	1st	1st	1st	47	16	WGSA	AZ	Internal Medicine	Mid September	Early January	Early October	December	Y	2019060729	No	No	$2000-$2499	$1000-$1499	$500-$999	$4000-$4499	No								University of Arizona College of Medicine- Tucson
205-209	220-224	207	222	No	0	N/A	3	Yes	No	0		No	2	1	1	2	4	Yes	1st	1st	1st	26	10	SGSA	TX	Pediatrics	Mid September	Late January	Promptly after Oct 1 (MSPE release)	December	Y	2019170016	No	No	$5500-$5999	$500-$999	<$500	$6000-$6499	Yes	Very Helpful	Helpful	N/A	Agree	Neutral	Strongly Agree	Neutral	McGovern Medical School at The University of Texas Health Science Center at Houston
205-209	220-224	207	222	No	0	N/A	3	Yes	No	0		No	2	3	2	5	3	No	1st	1st	1st	3	10	NEGSA	PA	Family Medicine	Mid September	Early December	Promptly after Oct 1 (MSPE release)	November	Y	2019050463	No	No	<$500	<$500	<$500	$500-$999	No								Sidney Kimmel Medical College at Thomas Jefferson University
205-209	220-224	207	222	No	0	N/A	4	Yes	Yes	1	Other	No	0	0	0	11	3	No	1st	2nd	1st	11	10	SGSA	LA	Family Medicine	Mid September	Early October	Late October	November	Y	2018050032	N/A														Louisiana State University School of Medicine in Shreveport
205-209	225-229	207	227	No	0	4th	0		No	0			5	5				No	1st			15	6	SGSA	TX	Pathology	Mid September	Late January	Early October	N/A	Y	2017160005	N/A														University of Texas Southwestern Medical School
205-209	225-229	207	227	No	0	2nd	1		No	0			3	2				No	1st			48	17	SGSA	TX	Family Medicine	Mid September	Mid September	Late September (before MSPE release)	N/A	Y	2017050043	N/A														Texas Tech University Health Sciences Center School of Medicine
205-209	225-229	207	227	No	0	3rd	1		No	0			2	2				No	1st			10	6	SGSA	TX	Family Medicine	Late December	Late December	Late September (before MSPE release)	N/A	Y	2017050008	N/A														Texas Tech University Health Sciences Center Paul L. Foster School of Medicine
205-209	225-229	207	227	No	0	4th	1		No	0			2	2				No	1st			44	7	SGSA	TX	Anesthesiology	Mid September	Mid September	Late November	N/A	Y	2017010029	N/A														University of Texas Health Science Center at San Antonio Joe R. and Teresa Lozano Long School of Medicine
205-209	225-229	207	227	No	0	4th	1		Yes	1			1	0				No	1st			13	17	SGSA	TX	Family Medicine	Mid September	Mid November	Late September (before MSPE release)	N/A	Y	2017050015	N/A														University of Texas Health Science Center at San Antonio Joe R. and Teresa Lozano Long School of Medicine
205-209	225-229	207	227	No	0	N/A	1		Yes	1			2	3				No	1st			33	14	SGSA	TX	Obstetrics & Gynecology	Mid September	Mid September	Early October	N/A	Y	2017120015	N/A														Texas Tech University Health Sciences Center Paul L. Foster School of Medicine
205-209	225-229	207	227	No	0	3rd	2		No	0			0	1				No	1st			22	7	SGSA	TX	Family Medicine	Mid September	Mid September	Late September (before MSPE release)	N/A	Y	2017050016	N/A														University of Texas Health Science Center at San Antonio Joe R. and Teresa Lozano Long School of Medicine
205-209	225-229	207	227	No	0	N/A	2		No	0			3	2				No	1st			33	4	SGSA	TX	Surgery	Late September	Mid September	Mid October	N/A	Y	2017230031	N/A														Texas Tech University Health Sciences Center Paul L. Foster School of Medicine
205-209	225-229	207	227	No	0	N/A	2		No	0			6	5				No	1st			11	11	SGSA	TX	Obstetrics & Gynecology	Mid September	Early October	Late September (before MSPE release)	N/A	Y	2017120005	N/A														Baylor College of Medicine
205-209	225-229	207	227	No	0	3rd	3		No	0			1	1				No	1st			47	6	SGSA	TX	Obstetrics & Gynecology	Mid October	Late January	Promptly after Oct 1 (MSPE release)	N/A	Y	2017120035	N/A														Texas A&M University Health Science Center College of Medicine
205-209	225-229	207	227	No	0	4th	3		Yes	1			3	2				No	1st			30	15	SGSA	TX	Family Medicine	Mid September	Late October	Mid October	N/A	Y	2017050009	N/A														University of Texas Southwestern Medical School
205-209	225-229	207	227	No	0	4th	0	N/A	No	0		No	3	1	0	11	3	No	1st	1st	1st	85	12	SGSA	SC	Physical Medicine & Rehabilitation	Mid September	Mid October	Late October	November	Y	2019180070	No	No	$2000-$2499	$2000-$2499	$500-$999	$6000-$6499	Yes	Very Helpful	Did Not Use	N/A	Strongly Agree	Agree	Agree	Neutral	Medical University of South Carolina College of Medicine
205-209	225-229	207	227	No	0	4th	0	N/A	No	0	MPH	No	2	1	0	0	0	No	1st	1st	3rd	27	9	SGSA	VA	Pathology	Mid September	After Rank List Submission	Mid October	November	Y	2019160061	No	No	$2500-$2999	<$500	$2500-$2999	$3500-$3999	No								Virginia Commonwealth University School of Medicine
205-209	225-229	207	227	No	0	3rd	0	N/A	Yes	1		No	10	1	2	11	5	No	1st	1st	1st	76	11	SGSA	FL	Emergency Medicine	Mid September	Mid September	Late October	January	Y	2019040032	No	No	<$500	$1500-$1999	$1000-$1499	$3000-$3499	No								University of Central Florida College of Medicine
205-209	225-229	207	227	No	0	N/A	0	N/A	Yes	1		No	1	0	0	3	3	Yes	1st	2nd	1st	35	7	NEGSA		Family Medicine	Mid January	Mid January	Mid October	November	Y	2018050231	N/A														George Washington University School of Medicine and Health Sciences
205-209	225-229	207	227	No	0	3rd	1	N/A	No	0		No	1	3	1	11	5	No	1st	1st		37	7	SGSA	TX	Physical Medicine & Rehabilitation	Mid September	Mid September	Late October	December	Y	2018180006	N/A														Texas A&M University Health Science Center College of Medicine
205-209	225-229	207	227	No	0	4th	1	N/A	Yes	1		No	2	6	2	7	1	No	1st	1st	2nd	73	16	SGSA	TX	Emergency Medicine	Mid September	Late January	Early November	November	Y	2018040069	N/A														University of Texas Southwestern Medical School
205-209	225-229	207	227	No	0	2nd	3	N/A	No	0		No	1	6	2	6	2	No	1st	1st	1st	22	14	CGSA		Family Medicine	Late November	Mid September	Late September (before MSPE release)	December	Y	2018050180	N/A														University of Wisconsin School of Medicine and Public Health
205-209	225-229	207	227	No	0	N/A	4	N/A	Yes	1		No	5	7	3	8	4	No	1st	1st	1st	10	10	SGSA	TX	Anesthesiology	Mid September	Mid September	Mid October	December	Y	2019010012	No	No	$500-$999	$2000-$2499	N/A	$3000-$3499	Yes	Very Helpful	Very Helpful	N/A	Agree	N/A	Agree	N/A	McGovern Medical School at The University of Texas Health Science Center at Houston
205-209	225-229	207	227	No	0	2nd	0	No	No	0		No	2	1	0	11	4	Yes	1st	1st	1st	33	10	CGSA	MI	Pediatrics	Mid October	Mid September	Early October	December	Y	2018170358	N/A														Michigan State University College of Human Medicine
205-209	225-229	207	227	No	0	4th	0	No	No	0		No	1	0	0	6	4	No	1st	1st	1st	88	16	SGSA	NC	Anesthesiology	Mid September	Mid September	Promptly after Oct 1 (MSPE release)	December	Y	2018010144	N/A														Wake Forest School of Medicine of Wake Forest Baptist Medical Center
205-209	225-229	207	227	No	0	4th	0	No	No	0		No	1	2	1			No	1st	1st	1st	51	12	CGSA		Emergency Medicine	Mid September	Mid September	Mid October	December	Y	2018040403	N/A														University of Wisconsin School of Medicine and Public Health
205-209	225-229	207	227	No	0	4th	0	No	No	0		No	3	3	1	5	2	No	1st	1st	1st	39	8	SGSA	VA	Anesthesiology	Mid September	Mid October	Mid October	December	Y	2019010347	No	No	$1500-$1999	$500-$999	N/A	$2500-$2999	No								Eastern Virginia Medical School
205-209	225-229	207	227	No	0	4th	0	No	No	0		No	7	2	11	8	4	Yes	1st	1st	1st	10	12	SGSA	TX	Psychiatry	Mid September	Mid September	Late September (before MSPE release)	October	Y	2019200047	No	No	$500-$999	$2000-$2499	$500-$999	$3000-$3499	Yes	Very Helpful		Neutral	Agree	Neutral	Agree	Neutral	Texas A&M University Health Science Center College of Medicine
205-209	225-229	207	227	No	0	4th	0	No	No	0	MPH	Yes	8	8	2	8	8	No	1st	1st	1st	224	16	SGSA		Obstetrics & Gynecology	Mid September	Mid December	Early October	November	Y	2018120195	N/A														University of Oklahoma College of Medicine
205-209	225-229	207	227	No	0	N/A	0	No	No	0		No	1	1	0	3	3	No	1st	1st	2nd	56	18	CGSA	WI	Pediatrics	Mid September	After Rank List Submission	Early October	November	Y	2019170142	No	No	$7000-$7499	$1000-$1499	$1000-$1499	$10500-$10999	No								Medical College of Wisconsin
205-209	225-229	207	227	No	0	N/A	0	No	No	0		No	6	4	1	6	2	No	1st	1st	1st	36	11	SGSA	TX	Pediatrics	Early October	Early October	Early October	November	Y	2018170042	N/A														Texas Tech University Health Sciences Center Paul L. Foster School of Medicine
205-209	225-229	207	227	No	0	N/A	0	No	No	0	MSc	No	1	0	0	3	1	Yes	1st	1st	1st	64	13	NEGSA	NY	Pediatrics	Mid September	Late October	Late September (before MSPE release)	November	Y	2018170087	N/A														State University of New York Upstate Medical University College of Medicine
205-209	225-229	207	227	No	0	4th	0	No	Yes	1		No	0	0	0	0	4	No	1st	1st	1st	43	13	SGSA	KY	Family Medicine	Mid September	Late January	Late September (before MSPE release)	November	Y	2018050185	N/A														University of Kentucky College of Medicine
205-209	225-229	207	227	No	0	4th	0	No	Yes	1		No	2	3	2	3	8	Yes	1st	1st	1st	77	13	NEGSA	NY	Psychiatry	Mid September	Late December	Early October	November	Y	2018200202	N/A														State University of New York Downstate Medical Center College of Medicine
205-209	225-229	207	227	No	0	4th	0	No	Yes	1	MSc	No	6	6	1	6	6	No	1st	1st	1st	36	16	SGSA	VA	Psychiatry	Mid September	Mid September	Mid October	November	Y	2018200232	N/A														Eastern Virginia Medical School
205-209	225-229	207	227	No	0	2nd	1	No	No	0	MPH	No	1	1	3	4	1	No	1st	1st	1st	19	10	WGSA	WA	Family Medicine	Mid September	Late September	Late September (before MSPE release)	December	Y	2019050379	No	No	$1000-$1499	<$500	N/A	$1500-$1999	No								University of Washington School of Medicine
205-209	225-229	207	227	No	0	3rd	1	No	No	0		No	0	1	0	4	0	No	1st	1st	1st	30	11	SGSA	LA	Internal Medicine	Late September	Early December	Mid October	December	Y	2019060835	No	No					Yes	Helpful	Helpful	Neutral	Agree	Neutral	Neutral	Neutral	LSU Health Sciences Center School of Medicine in New Orleans
205-209	225-229	207	227	No	0	3rd	1	No	No	0		No	1	1	0	5	1	Yes	1st	1st	1st	102	4	WGSA		Psychiatry	Mid September	Mid September	Early November	December	Y	2019200040	No	Yes	$500-$999	$500-$999	$500-$999	$2500-$2999	Yes	Helpful	Helpful	N/A	Neutral	N/A	Agree	N/A	University of New Mexico School of Medicine
205-209	225-229	207	227	No	0	3rd	1	No	No	0		No	3	9	6	6	6	No	1st	1st	1st	5	12	CGSA	IL	Obstetrics & Gynecology	Mid September	Mid September	Mid November	December	Y	2018120065	N/A														Rush Medical College of Rush University
205-209	225-229	207	227	No	0	3rd	1	No	No	0		No	7	7	2	5	4	No	1st	1st	1st	60	10	SGSA	TX	Obstetrics & Gynecology	Mid September	Mid September	Mid October	October	Y	2018120052	N/A														Texas Tech University Health Sciences Center School of Medicine
205-209	225-229	207	227	No	0	3rd	1	No	No	0	MSc	No	0	0	0	10	2	No	1st	1st		74	7	SGSA	TX	Obstetrics & Gynecology	Mid September		Mid October	November	Y	2019120100	No	No	$2000-$2499	$1500-$1999	$2000-$2499	$5500-$5999	No								University of North Texas Health Science Center Texas College of Osteopathic Medicine
205-209	225-229	207	227	No	0	N/A	1	No	No	0		No	5	4	2	5	3	No	1st	1st	1st	34	13	WGSA		Internal Medicine	Early October	Early December	Mid October	November	Y	2018060571	N/A														Keck School of Medicine of the University of Southern California
205-209	225-229	207	227	No	0	2nd	1	No	Yes	1		No	6	9	0	8	10	No	1st	1st	1st	33	12	SGSA	AL	Pediatrics	Mid September	Late January	Late September (before MSPE release)	November	Y	2019170572	No	No	$5000-$5499	$500-$999	<$500	$6000-$6499	No								University of Alabama School of Medicine
205-209	225-229	207	227	No	0	3rd	1	No	Yes	1		No	0		3	2	0	Yes	1st	1st	2nd	52	3	NEGSA		Surgery	Late September	Late January	Mid November	January	Y	2018230172	N/A														Cooper Medical School of Rowan University
205-209	225-229	207	227	No	0	4th	2	No	No	0		No	0	0	0	6	7	No	1st	1st	1st	34	4	SGSA	TX	Psychiatry	Late October	Late December	Promptly after Oct 1 (MSPE release)	November	Y	2019200249	No	No	<$500	$500-$999	N/A	<$500	No								University of Texas Health Science Center at San Antonio Joe R. and Teresa Lozano Long School of Medicine
205-209	225-229	207	227	No	0	N/A	2	No	No	0		No	1	0	0	4	5	Yes	1st	1st	1st	47	22	NEGSA		Pediatrics	Early November	Late January	Mid October	December	Y	2018170008	N/A														Warren Alpert Medical School of Brown University
205-209	225-229	207	227	No	0	3rd	2	No	Yes	1		No	4	11	6	8	8	No	1st	1st	1st	117	17	SGSA	TX	Internal Medicine	Mid September	Early November	Early October	October	Y	2019060321	No	No	$2500-$2999	$2000-$2499	N/A	$5000-$5499	Yes	Very Helpful	Very Helpful	N/A	Strongly Agree	Strongly Agree	Strongly Agree	Neutral	University of Texas Southwestern Medical School
205-209	225-229	207	227	No	0	3rd	3	No	No	0		No	4	3	1	8	5	No	2nd	1st	1st	25	14	NEGSA		Emergency Medicine	Mid September	Mid September	Late October	December	Y	2018040389	N/A														Cooper Medical School of Rowan University
205-209	225-229	207	227	No	0	3rd	0	Yes	No	0	MSc	No	0	0	0	4	4	No	1st	1st	1st	45	9	SGSA	VA	Emergency Medicine	Mid September	Mid September	Mid October	December	Y	2018040369	N/A														Eastern Virginia Medical School
205-209	225-229	207	227	No	0	4th	0	Yes	No	0		No	0	0	0	11	4	No	1st	1st	1st	17	9	SGSA	KY	Family Medicine	Mid October	Early January	Late October	January	Y	2019050435	No	No	$500-$999	<$500	N/A	$500-$999	No								University of Louisville School of Medicine
205-209	225-229	207	227	No	0	4th	0	Yes	No	0	MSc	No	1	0	0	2	0	No	1st	1st	1st	239	13	SGSA	VA	Emergency Medicine	Mid September	Mid September	Early November	November	Y	2019040351	No	No	$2000-$2499	$3500 and above	<$500	$6500-$6999	No								Eastern Virginia Medical School
205-209	225-229	207	227	No	0	N/A	0	Yes	No	0		No	2	0	0	4	2	No	1st	1st	1st	46	7	WGSA		Psychiatry	Mid September	Mid September	Early October	November	Y	2018200251	N/A														University of Arizona College of Medicine- Tucson
205-209	225-229	207	227	No	0	N/A	0	Yes	No	0		No	4	4	4	9	4	No	1st	1st	1st	12	6	WGSA		Obstetrics & Gynecology	Late September	Late January	Mid November	January	Y	2018120130	N/A														University of Utah School of Medicine
205-209	225-229	207	227	No	0	3rd	0	Yes	Yes	1		No	5	5	1	7	5	No	1st	1st	1st	8	8	SGSA	TX	Obstetrics & Gynecology	Late September	Mid October	Promptly after Oct 1 (MSPE release)	November	Y	2019120080	No	No	<$500	$1000-$1499	$1000-$1499	$3000-$3499	Yes	Very Helpful	Did Not Use	Neutral	Agree	Disagree	Strongly Agree	Disagree	Texas Tech University Health Sciences Center School of Medicine
205-209	225-229	207	227	No	0	4th	1	Yes	No	0		No	1	2	0	1	1	No	3rd	2nd	1st	58	1	SGSA	NC	Internal Medicine	Early November	Early November	N/A	N/A	Y	2018060487	N/A														Wake Forest School of Medicine of Wake Forest Baptist Medical Center
205-209	225-229	207	227	No	0	4th	1	Yes	Yes	1	MBA	No	5	1	1	8	6	No	1st	1st	1st	16	10	NEGSA	NY	Pediatrics	Mid September	Mid September	Early October	December	Y	2019170232	No	No	$2500-$2999	<$500	<$500	$4000-$4499	No								Jacobs School of Medicine and Biomedical Sciences at the University at Buffalo
205-209	225-229	207	227	No	0	3rd	2	Yes	No	0		No	0	0	0	3	3	No	1st	1st	1st	35	5	SGSA	NC	Psychiatry	Mid October	Late January	Late October	November	Y	2019200165	No	Yes	$500-$999	$500-$999	<$500	$2000-$2499	No								Brody School of Medicine at East Carolina University
205-209	225-229	207	227	No	0	3rd	2	Yes	No	0		No	1	1	0	5	0	No	1st	1st	1st	17	7	SGSA	LA	Radiology	Late September	Mid December	Mid November	November	Y	2019220190	No	No	$1000-$1499	$1500-$1999	N/A	$3000-$3499	No								Louisiana State University School of Medicine in Shreveport
205-209	225-229	207	227	No	0	4th	2	Yes	No	0		No	2	0	1	8	2	Yes	1st	1st	1st	52	5	SGSA	NC	Anesthesiology	Mid September	Mid January	Mid November	December	Y	2019010199	No	No	$1000-$1499	$1000-$1499	$500-$999	$3000-$3499	No								Brody School of Medicine at East Carolina University
205-209	225-229	207	227	No	0	4th	2	Yes	No	0		No	4	3	0	2	2	No	1st	1st	1st	32	4	CGSA	IL	Emergency Medicine	Mid September	Mid September	Mid October	November	Y	2019040075	No	No	<$500	$500-$999	$1000-$1499	$2000-$2499	Yes	Very Helpful	Very Helpful	Agree	Strongly Agree	Strongly Agree	Neutral	Neutral	University of Illinois College of Medicine
205-209	225-229	207	227	No	0	3rd	2	Yes	Yes	1	PhD	No	1	11	3	4	3	No	1st	1st	1st	16	33	WGSA		Psychiatry	Mid September	Early January	Early October	October	Y	2018200144	N/A														University of Colorado School of Medicine
205-209	225-229	207	227	No School Chapter	0	2nd	2	Yes	No School Chapter	0		No	1	0	0	7	5	No	1st	1st	1st	35	15	NEGSA	CT	Family Medicine	Mid September	Mid September	Early October	December	Y	2018050035	N/A														Frank H. Netter MD School of Medicine at Quinnipiac University
205-209	225-229	207	227	No	0	1st	3	Yes	No	0		No	3	3	0	7	4	No	1st	1st	1st	21	10	CGSA	MN	Child Neurology	Mid September	Late January	Promptly after Oct 1 (MSPE release)	December	Y	2018020027	N/A														University of Minnesota Medical School
205-209	225-229	207	227	No	0	4th	3	Yes	No	0	MPH	Yes	2	2	0	7	2	No	1st	1st	1st	42	13	SGSA		Psychiatry	Mid September	Mid September	Mid October	December	Y	2019200098	Yes	No	$6000-$6499	$1000-$1499	$1000-$1499	$9000-$9499	No								University of Arkansas for Medical Sciences College of Medicine
205-209	225-229	207	227	No	0	3rd	3	Yes	No School Chapter	0		No	3	3	0	4	2	No	1st	1st	1st	25	7	SGSA		Internal Medicine	Mid September	Mid September	Early October	November	Y	2019060345	No	No	<$500	<$500	N/A	<$500	No								University of Arkansas for Medical Sciences College of Medicine
205-209	225-229	207	227	No	0	2nd	4	Yes	No	0		No	3	3	1	2	2	No	1st	1st	1st	34	12	SGSA	FL	Pediatrics	Mid September	Mid September	Early October	November	Y	2019170387	No	No	$2000-$2499	$500-$999	$1000-$1499	$4500-$4999	No								Florida State University College of Medicine
205-209	225-229	207	227	No	0	N/A	4	Yes	No	0		No	4	6	11	6	6	Yes	2nd	1st	1st	20	1	CGSA	MN	Pediatrics	Late December	Early January	Mid October	November	Y	2019170595	No	No	<$500	<$500	N/A	<$500	No								University of Minnesota Medical School
205-209	225-229	207	227	No	0	2nd	4	Yes	Yes	1		No	3	0	0	9	5	No	1st	1st	1st	44	17	NEGSA		Internal Medicine-Pediatrics	Mid September	Mid September	Promptly after Oct 1 (MSPE release)	December	Y	2018070102	N/A														Drexel University College of Medicine
205-209	225-229	207	227	No School Chapter	0	3rd	4	Yes	Yes	1		No	11	11	1	9	11	No	1st	1st	1st	11	14	NEGSA	NJ	Emergency Medicine	Mid September	Late January	Promptly after Oct 1 (MSPE release)	December	Y	2019040234	No	No	<$500	$1000-$1499	<$500	$1500-$1999	No								Cooper Medical School of Rowan University
205-209	225-229	207	227	No	0	1st	7	Yes	No	0		No	5	4	0	3	1	No	1st		1st	20	10	WGSA		Internal Medicine	Late September	Mid January	Promptly after Oct 1 (MSPE release)	December	Y	2018060692	N/A														University of Washington School of Medicine
205-209	225-229	207	227	No	0	3rd	8	Yes	No	0		No	1	2	2	4	2	No	1st	1st	1st	32	18	CGSA	WI	Family Medicine	Mid September	Mid September	Late September (before MSPE release)	October	Y	2019050525	No	No	$1500-$1999	$500-$999	N/A	$2500-$2999	No								University of Wisconsin School of Medicine and Public Health
205-209	230-234	207	232	No	0	4th	0		Yes	1			3	2				No	1st			38	10	SGSA	TX	Internal Medicine	Mid September	Mid September	Early November	N/A	Y	2017060013	N/A														Texas A&M University Health Science Center College of Medicine
205-209	230-234	207	232	No	0	2nd	1		No	0			1	0				No	1st			35	8	SGSA	TX	Pediatrics	Mid September	Mid September	Late September (before MSPE release)	N/A	Y	2017170073	N/A														Texas A&M University Health Science Center College of Medicine
205-209	230-234	207	232	No	0	N/A	1		No	0			2	3				No	1st			24	8	SGSA	TX	Psychiatry	Mid September	Late January	Late September (before MSPE release)	N/A	Y	2017200020	N/A														McGovern Medical School at The University of Texas Health Science Center at Houston
205-209	230-234	207	232	No	0	4th	1		Yes	1			3	4				Yes	1st			53	10	SGSA	TX	Internal Medicine	Mid September	Early October	Mid October	N/A	Y	2017060117	N/A														University of Texas Health Science Center at San Antonio Joe R. and Teresa Lozano Long School of Medicine
205-209	230-234	207	232	No	0	4th	3		No	0			1	0				Yes	1st			1	12	SGSA	TX	Emergency Medicine	Early October	Mid January	Mid October	N/A	Y	2017040041	N/A														University of Texas Health Science Center at San Antonio Joe R. and Teresa Lozano Long School of Medicine
205-209	230-234	207	232	No	0	N/A	0	N/A	No	0		No	1	2	0	3	4	Yes	1st	1st	1st	155	4	CGSA	MI	Emergency Medicine	Late November	Late September	Late October	December	Y	2019040008	No	Yes	$1500-$1999	$1000-$1499	<$500	$3500-$3999	No								Michigan State University College of Human Medicine
205-209	230-234	207	232	No	0	3rd	2	N/A	No	0		No	2	1	1	5	0	No	1st	1st	1st	12	14	SGSA	TX	Anesthesiology	Mid September	Mid September	Late October	December	Y	2019010149	No	Yes	$3000-$3499	$3000-$3499	N/A	$7000-$7499	No								University of Texas Southwestern Medical School
205-209	230-234	207	232	No	0	3rd	2	N/A	No	0		No	5	1	0	5	2	No	1st	1st	1st	24	14	NEGSA	NY	Family Medicine	Mid September	Mid October	Early October	December	Y	2018050152	N/A														State University of New York Downstate Medical Center College of Medicine
205-209	230-234	207	232	No	0	3rd	4	N/A	Yes	1		No	2	4	0	10	8	No	1st	1st	1st	36	10	SGSA		Physical Medicine & Rehabilitation	Mid September	Late November	Early November	December	Y	2018180053	N/A														University of Alabama School of Medicine
205-209	230-234	207	232	No	0	3rd	0	No	No	0		No	2	4	2	4	1	No	1st	1st	1st	31	13	SGSA	FL	Psychiatry	Late October	Mid September	Early October	January	Y	2019200020	No	No	$1000-$1499	<$500	$1500-$1999	$2500-$2999	No								University of Central Florida College of Medicine
205-209	230-234	207	232	No	0	3rd	0	No	No	0		No	4	2	0	5		Yes	1st	1st	1st	32	12	NEGSA	PA	Emergency Medicine	Mid September		Mid October	December	Y	2019040535	No	No	$1500-$1999	$1000-$1499	N/A	$2500-$2999	No								Sidney Kimmel Medical College at Thomas Jefferson University
205-209	230-234	207	232	No	0	4th	0	No	No	0		No	0	0	0	3	1	No	1st	1st	1st	13	15	SGSA	FL	Internal Medicine	Late September	Late September	Early October	December	Y	2019060542	No	No	$5000-$5499	$1500-$1999	N/A	$7500-$7999	No								Florida State University College of Medicine
205-209	230-234	207	232	No	0	4th	0	No	No	0		No	3	1	1	7	4	No	1st	1st	1st	10	10	WGSA		Family Medicine	Mid September	Mid September	Late September (before MSPE release)	December	Y	2018050148	N/A														University of Washington School of Medicine
205-209	230-234	207	232	No	0	4th	0	No	No	0		No	3	11	2	3	2	No	1st	1st	1st	81	12	WGSA		Internal Medicine	Mid September	Late December	Late October	December	Y	2018060715	N/A														Oregon Health & Science University School of Medicine
205-209	230-234	207	232	No	0	4th	0	No	No	0	MPH	No	4	11	5	11	11	Yes	1st	1st	1st	19	6	CGSA	MI	Psychiatry	Mid October	Mid September	Late October	November	Y	2019200173	No	No	$2000-$2499	$1000-$1499	$1000-$1499	$4000-$4499	No								Michigan State University College of Human Medicine
205-209	230-234	207	232	No	0	4th	0	No	No	0	MPH	No	4	11	5	11	11	Yes	1st	1st	1st	31	20	CGSA	MI	Family Medicine	Mid October	Mid September	Mid October	November	Y	2019050275	No	No	$2000-$2499	$1000-$1499	$1000-$1499	$5000-$5499	No								Michigan State University College of Human Medicine
205-209	230-234	207	232	No	0	N/A	0	No	No	0		No	5	5	2	11	7	Yes	1st	2nd	1st	6	4	CGSA	MO	Internal Medicine	Mid September	Mid October	Late November	January	Y	2019060853	Yes	No	<$500	<$500	N/A	$2500-$2999	No								Saint Louis University School of Medicine
205-209	230-234	207	232	No	0	N/A	0	No	No	0	MSc	No	6	5	1	11	0	No	1st	1st	2nd	33	8	CGSA		Internal Medicine	Mid September	Late December	Mid October	November	Y	2018060711	N/A														Creighton University School of Medicine
205-209	230-234	207	232	No	0	4th	0	No	Yes	1	MSc	No	3	2	1	8	2	No	1st	2nd		6	5	SGSA	FL	Pediatrics	Late January	Late January	Mid October	November	Y	2019170526	No	No	<$500	$500-$999	<$500	$500-$999	No								University of Central Florida College of Medicine
205-209	230-234	207	232	No	0	2nd	1	No	No	0		No	3	0	0	5	3	No	1st	1st	1st	35	14	SGSA	TX	Family Medicine	Mid September	Mid September	Early October	October	Y	2019050192	No	No	<$500	$500-$999	<$500	$500-$999	Yes	Very Helpful	Did Not Use	N/A	Strongly Agree	N/A	Strongly Agree	Neutral	Texas A&M University Health Science Center College of Medicine
205-209	230-234	207	232	No	0	3rd	1	No	No	0		No	0	1	0	7	3	No	1st	1st	1st	10	10	WGSA		Family Medicine	Mid September	Mid September	Early October	November	Y	2018050170	N/A														University of Washington School of Medicine
205-209	230-234	207	232	No	0	3rd	1	No	No	0		No	2	5	1	8	2	Yes	1st	1st	1st	50	14	SGSA	FL	Pediatrics	Mid September	Mid September	Late September (before MSPE release)	October	Y	2019170011	No	Yes	$500-$999	<$500	$1000-$1499	$1500-$1999	Yes	Helpful	Helpful	N/A	Strongly Agree	N/A	Agree	Disagree	University of Central Florida College of Medicine
205-209	230-234	207	232	No	0	3rd	1	No	No	0	MSc	No	2	1	4	9	4	No	1st	1st	1st	63	14	SGSA	LA	Child Neurology	Mid September	Mid November	Late October	November	Y	2019020035	No	No	$7000-$7499	$1000-$1499	$1500-$1999	$10000-$10499	Yes	Very Helpful	Very Helpful	N/A	Strongly Agree	Strongly Agree	N/A	N/A	LSU Health Sciences Center School of Medicine in New Orleans
205-209	230-234	207	232	No	0	4th	1	No	No	0		No	0	0	0	5	0	No	2nd	1st	1st	1	5	WGSA		Internal Medicine	Mid September	Mid September	Late October	December	Y	2018060573	N/A														University of Nevada Reno School of Medicine
205-209	230-234	207	232	No	0	4th	1	No	No	0		No	1	0	0	11	5	Yes	1st	1st	1st	44	4	CGSA	MO	Obstetrics & Gynecology		Early October	Late September (before MSPE release)	November	Y	2019120273	No	No	$1500-$1999	$2000-$2499	$1000-$1499	$6000-$6499	No								University of Missouri-Kansas City School of Medicine
205-209	230-234	207	232	No	0	4th	1	No	No	0	Other	No	1	0	0	11	3	Yes	1st	1st	2nd	29	15	SGSA	SC	Pediatrics	Mid September	Late January	Promptly after Oct 1 (MSPE release)	December	Y	2019170568	No	No	$1500-$1999	$500-$999	N/A	$3000-$3499	No								University of South Carolina School of Medicine Columbia
205-209	230-234	207	232	No	0	N/A	1	No	No	0		No	0	0	0	4	1	No	1st	1st	1st	47	10	SGSA	TX	Anesthesiology	Early October	Early October	Late October	November	Y	2018010127	N/A														Texas A&M University Health Science Center College of Medicine
205-209	230-234	207	232	No	0	N/A	1	No	No	0		No	1	2	0	4	0	No	1st	1st	1st	29	11	CGSA	MI	Psychiatry	Mid September	Mid September	Late September (before MSPE release)	November	Y	2019200184	No	No	<$500	<$500	<$500	$500-$999	No								Michigan State University College of Human Medicine
205-209	230-234	207	232	No	0	2nd	2	No	No	0		No	4	3	0	7	2	No	1st	1st	2nd	31	6	NEGSA	DC	Internal Medicine	Late September	Late January	Late October	January	Y	2019060166	No	No	$1000-$1499	$500-$999	N/A	$1500-$1999	No								Howard University College of Medicine
205-209	230-234	207	232	No	0	3rd	2	No	No	0		No	1	1	0	10	3	No	1st	1st	1st	4	4	WGSA	NV	Psychiatry	Mid September	Early October	Promptly after Oct 1 (MSPE release)	December	Y	2019200262	No	No	$500-$999	<$500	$500-$999	$1000-$1499	No								University of Nevada Reno School of Medicine
205-209	230-234	207	232	No	0	3rd	2	No	No	0		No	2	5	1	11	5	No	1st	1st	1st	31	10	SGSA	SC	Internal Medicine	Early October	Early November	Early October	October	Y	2019060884	No	No	$2000-$2499	$500-$999	N/A	$3000-$3499	No								University of South Carolina School of Medicine Columbia
205-209	230-234	207	232	No	0	3rd	2	No	No	0		No	8	6	2	6	6	No	1st		2nd	6	7	CGSA1		Internal Medicine	Mid September	Mid September	Early November	November	Y	2019060722	No	No	$1000-$1499	$3500 and above	$3000-$3499	$9500-$9999	No								University of Kansas School of Medicine
205-209	230-234	207	232	No	0	4th	2	No	No	0	Other	No	0	0	0	6	1	Yes	1st	1st	1st	26	15	SGSA	TX	Family Medicine	Mid September	Mid September	Late September (before MSPE release)	November	Y	2018050197	N/A														Texas A&M University Health Science Center College of Medicine
205-209	230-234	207	232	No	0	3rd	3	No	No	0	MPH	No	1	1	0	8	2	No	1st	1st	1st	43	15	SGSA	TX	Family Medicine	Mid September	Mid September	Late September (before MSPE release)	October	Y	2018050167	N/A														Texas A&M University Health Science Center College of Medicine
205-209	230-234	207	232	No	0	4th	3	No	No	0		No	1	1	0	11	2	No	1st	1st	1st	31	11	SGSA	KY	Internal Medicine	Late October	Late October	Late September (before MSPE release)	November	Y	2019060451	No	Yes	$1500-$1999	<$500	N/A	$1500-$1999	No								University of Kentucky College of Medicine
205-209	230-234	207	232	No	0	N/A	3	No	No	0	MPH	No	4	7	5	5	5	No	1st	1st	1st	20	9	NEGSA	MA	Emergency Medicine	Late September	Mid September	Mid October	November	Y	2018040254	N/A														University of Massachusetts Medical School
205-209	230-234	207	232	No	0	N/A	3	No	No	0	PhD	Yes	11	11	8	11	8	No	1st	1st	1st	68	8	WGSA		Obstetrics & Gynecology	Mid September	Mid September	Early November	December	Y	2018120140	N/A														University of Utah School of Medicine
205-209	230-234	207	232	No	0	4th	4	No	Yes	1		No	6	3	2	5	8	Yes	1st	1st	1st	32	14	NEGSA	PA	Psychiatry	Early October	Early December	Mid October	November	Y	2019200338	No	No	$1500-$1999	$500-$999	$1000-$1499	$4000-$4499	No								Sidney Kimmel Medical College at Thomas Jefferson University
205-209	230-234	207	232	No	0	4th	0	Yes	No	0		No	0	0	0	2	2	Yes	1st	1st	1st	103	8	SGSA	VA	Emergency Medicine	Late November	Mid September	Late November	November	Y	2018040373	N/A														Eastern Virginia Medical School
205-209	230-234	207	232	No	0	N/A	0	Yes	No	0	MSc	No	2	0	1	4	3	Yes	1st	1st	1st	17	12	SGSA	FL	Family Medicine	Mid September	Early November	Promptly after Oct 1 (MSPE release)	November	Y	2018050332	N/A														University of South Florida Morsani College of Medicine
205-209	230-234	207	232	No	0	4th	0	Yes	Yes	1	MSc	No	5	0	1	8	5	No	1st	1st	2nd	50	10	NEGSA	NY	Obstetrics & Gynecology	Mid September	Late January	Mid October	November	Y	2019120439	No	No	<$500	$1000-$1499	$1000-$1499	$2500-$2999	No								Stony Brook University School of Medicine
205-209	230-234	207	232	No	0	2nd	1	Yes	No	0		No	1	0	1	6	1	No	1st	1st	1st	19	9	CGSA		Family Medicine	Mid September	Mid September	Late September (before MSPE release)	December	Y	2018050147	N/A														Ohio State University College of Medicine
205-209	230-234	207	232	No	0	3rd	1	Yes	No	0		No	2	2	0	3	2	No	1st	1st	1st	40	9	SGSA	KY	Psychiatry	Mid September	Mid October	Late September (before MSPE release)	October	Y	2019200246	No	No	$1000-$1499	$500-$999	N/A	$2000-$2499	Yes	Very Helpful	Did Not Use	N/A	Agree	Agree	Agree	Disagree	University of Louisville School of Medicine
205-209	230-234	207	232	No	0	3rd	1	Yes	No	0	Other	No	6	7	0		11	No	1st	1st	1st	58	17	NEGSA		Psychiatry	Mid September	Late November	Early October	November	Y	2018200150	N/A														Cooper Medical School of Rowan University
205-209	230-234	207	232	No	0	4th	1	Yes	No	0		No	1	0	0	11	11	Yes	1st	1st	1st	76	10	NEGSA	NY	Anesthesiology	Mid September	Mid December	Early November	November	Y	2019010298	No	No	$500-$999	$1000-$1499	<$500	$2500-$2999	Yes	Not Helpful	Not Helpful	Disagree	Disagree	Disagree	Disagree	Disagree	State University of New York Downstate Medical Center College of Medicine
205-209	230-234	207	232	No	0	4th	1	Yes	No	0	MPH	No	7	7	5	10	3	No	1st	1st		35	9	CGSA		Obstetrics & Gynecology	Mid September		Late October	November	Y	2018120115	N/A														University of Wisconsin School of Medicine and Public Health
205-209	230-234	207	232	No	0	N/A	1	Yes	No	0		No	2	2	1	4	2	No	1st	1st	1st	35	13	NEGSA		Psychiatry	Mid September	Mid January	Mid October	November	Y	2019200122	No	No	$8000-$8499	$500-$999	<$500	$12000-$12499	No								Robert Larner, M.D. College of Medicine at the University of Vermont
205-209	230-234	207	232	No	0	N/A	1	Yes	No	0		No	4	3	1	11	7	No	1st	1st	1st	103	6	SGSA	SC	Surgery	Mid September	Mid September	Mid October	December	Y	2019230291	No	Yes	$500-$999	$3500 and above	$1000-$1499	$6500-$6999	Yes	Helpful		Neutral	Agree	Neutral	Agree	Disagree	Medical University of South Carolina College of Medicine
205-209	230-234	207	232	No	0	N/A	1	Yes	No	0		No	11	11	7	2	2	No	1st	1st	1st	52	30	SGSA	NC	Neurology	Late September	Mid September	Early October	October	Y	2019110096	No	No	$5000-$5499	$2000-$2499	$2000-$2499	$9500-$9999	Yes	Very Helpful	Did Not Use	N/A	Agree	N/A	Agree	Disagree	Duke University School of Medicine
205-209	230-234	207	232	No	0	N/A	1	Yes	No	0	MPH	No	4	4	4	4	4	No	1st	1st	1st	20	11	WGSA		Pediatrics	Mid September	Mid September	Mid October	December	Y	2018170069	N/A														University of Arizona College of Medicine- Tucson
205-209	230-234	207	232	No	0	3rd	1	Yes	Yes	1		No	1	0	0	10	2	No	1st	1st	1st	64	8	CGSA		Surgery	Mid September	Mid September	Mid October	November	Y	2018230036	N/A														University of Wisconsin School of Medicine and Public Health
205-209	230-234	207	232	No	0	3rd	1	Yes	Yes	1		No	4	3	0	11	3	Yes	1st	1st	1st	73	28	WGSA	WA	Family Medicine	Mid September	Mid September	Mid October	November	Y	2019050536	Yes	Yes	$7000-$7499	$1000-$1499	<$500	$8000-$8499	No								University of Washington School of Medicine
205-209	230-234	207	232	No	0	N/A	1	Yes	Yes	1		No	4	1	1	2	10	No	1st	1st	1st	25	13	NEGSA		Psychiatry	Mid September	Late January	Late October	January	Y	2018200155	N/A														Robert Larner, M.D. College of Medicine at the University of Vermont
205-209	230-234	207	232	No School Chapter	0	N/A	1	Yes	No	0		No	2	2	0	8	5	No	1st	1st	1st	48	16	CGSA	MI	Psychiatry	Mid September	Mid September	Mid October	November	Y	2019200341	No	No	$1500-$1999	$1000-$1499	$3000-$3499	$6000-$6499	No								Central Michigan University College of Medicine
205-209	230-234	207	232	No	0	2nd	2	Yes	No	0		No	2	3	1	6	3	No	1st	1st		28	9	SGSA	TX	Family Medicine	Mid September		Promptly after Oct 1 (MSPE release)	November	Y	2019050123	No	No	$500-$999	<$500	<$500	$1500-$1999	No								University of North Texas Health Science Center Texas College of Osteopathic Medicine
205-209	230-234	207	232	No	0	2nd	2	Yes	No	0	Other	No	4	4	2	11	8	No	1st	1st	1st	134	22	NEGSA	NJ	Emergency Medicine	Mid September	Mid September	Late October	December	Y	2019040294	No	No	$1000-$1499	$2500-$2999	$1500-$1999	$5000-$5499	No								Cooper Medical School of Rowan University
205-209	230-234	207	232	No	0	3rd	2	Yes	No	0	MSc	No	1	1	0	2	1	No	1st	1st	1st	23	12	SGSA	FL	Family Medicine	Mid September	Mid September	Promptly after Oct 1 (MSPE release)	November	Y	2019050256	No	No	<$500	<$500	<$500	$1000-$1499	Yes	Helpful		Neutral	Agree	Neutral	Neutral	Neutral	Florida State University College of Medicine
205-209	230-234	207	232	No	0	N/A	2	Yes	No	0		No	3	0	0	4	1	No	1st	1st	1st	9	3	SGSA	TN	Internal Medicine	Mid September	Mid September	Late September (before MSPE release)	November	Y	2019060154	No	No	<$500	<$500	N/A	<$500	No								University of Tennessee Health Science Center College of Medicine
205-209	230-234	207	232	No	0	N/A	2	Yes	No	0		No	3	3	3	3	0	Yes	1st	1st	1st	32	5	WGSA		Physical Medicine & Rehabilitation	Mid September	Early January	Promptly after Oct 1 (MSPE release)	November	Y	2018180043	N/A														University of Washington School of Medicine
205-209	230-234	207	232	No	0	N/A	2	Yes	Yes	1		No	4	2	1	9	3	No	1st	1st	1st	36	20	NEGSA		Psychiatry	Mid September	Early January	Promptly after Oct 1 (MSPE release)	November	Y	2018200149	N/A														Warren Alpert Medical School of Brown University
205-209	230-234	207	232	No	0	N/A	2	Yes	Yes	1		No	4	3	0	6	6	No	1st		1st	24	8	NEGSA		Obstetrics & Gynecology	Mid September	Mid October	Early October	December	Y	2018120309	N/A														Robert Larner, M.D. College of Medicine at the University of Vermont
205-209	230-234	207	232	No	0	N/A	2	Yes	Yes	1	MPH	No	3	9	2	11	6	No	1st	1st	1st	31	20	SGSA	TX	Family Medicine	Mid September	Mid September	Promptly after Oct 1 (MSPE release)	December	Y	2019050432	No	No	$5000-$5499	$1000-$1499	$1000-$1499	$7000-$7499	No								University of Texas Medical Branch at Galveston School of Medicine
205-209	230-234	207	232	No	0	2nd	3	Yes	No	0	Other	No	2	1	1	3	1	No	1st	1st	1st	68	5	SGSA	KY	Anesthesiology	Mid September	Early January	Mid October	November	Y	2019010186	No	No	$1000-$1499	$1000-$1499	<$500	$3000-$3499	No								University of Louisville School of Medicine
205-209	230-234	207	232	No	0	4th	3	Yes	No	0	PhD	Yes	11	11	3	4	2	Yes	1st	1st	1st	55	18	NEGSA	NY	Anesthesiology	Late September	Late January	Mid October	November	Y	2018010185	N/A														Stony Brook University School of Medicine
205-209	230-234	207	232	No	0	N/A	3	Yes	No	0		No	1	0	0	11	6	No	1st	1st	1st	27	12	CGSA	IL	Pediatrics	Early October	Early December	Promptly after Oct 1 (MSPE release)	December	Y	2018170314	N/A														University of Illinois College of Medicine
205-209	230-234	207	232	No	0	N/A	3	Yes	No	0		No	3	11	9	8	3	No		1st	1st	19	13	NEGSA	DC	Psychiatry	Mid September	Late January	Early November	December	Y	2019200144	No	No	$2000-$2499	<$500	N/A	$2500-$2999	No								George Washington University School of Medicine and Health Sciences
205-209	230-234	207	232	No	0	2nd	3	Yes	Yes	1		No	3	3	1	11	8	No	1st	1st		57	17	CGSA	OH	Pediatrics	Mid September	Mid September	Late October	November	Y	2019170501	No	No	$2000-$2499	$1500-$1999	<$500	$3500-$3999	No								Ohio State University College of Medicine
205-209	230-234	207	232	No	0	2nd	3	Yes	Yes	1		No	3	3	1	11	8	No	1st	1st		57	17	CGSA	OH	Pediatrics	Mid September	Mid September	Late October	November	Y	2019170502	No	No	$2000-$2499	$1500-$1999	<$500	$3500-$3999	No								Ohio State University College of Medicine
205-209	230-234	207	232	No	0	3rd	3	Yes	Yes	1		No	4	6	1	11	6	No	1st	1st	1st	49	17	CGSA	OH	Pediatrics	Mid September	Mid September	Late October	November	Y	2019170675	No	No	$2000-$2499	$500-$999	$500-$999	$3500-$3999	No								Ohio State University College of Medicine
205-209	230-234	207	232	No	0	N/A	3	Yes	Yes	1		No	4	8	0	7	3	No	1st	2nd	1st	21	11	NEGSA		Family Medicine	Mid September	Mid September	Late September (before MSPE release)	October	Y	2018050342	N/A														Robert Larner, M.D. College of Medicine at the University of Vermont
205-209	230-234	207	232	No	0	N/A	4	Yes	No	0		No	1	1	0	7	2	No	2nd	1st	1st	47	13	SGSA	TN	Family Medicine	Mid September	Mid January	Late September (before MSPE release)	October	Y	2019050066	No	Yes	$500-$999	$1000-$1499	$500-$999	$1500-$1999	No								University of Tennessee Health Science Center College of Medicine
205-209	230-234	207	232	No	0	3rd	6	Yes	No	0		No	1	1	0	10	7	No	1st	1st	1st	93	24	CGSA	IL	Family Medicine	Mid October	Mid December	Late September (before MSPE release)	December	Y	2019050343	Yes	No	$1000-$1499	$3000-$3499	<$500	$5000-$5499	Yes	Helpful	Helpful	N/A	Agree	N/A	Disagree	Strongly Disagree	University of Illinois College of Medicine
205-209	230-234	207	232	No	0	N/A	6	Yes	No	0		No	5	8	1	8	11	No	1st	1st	1st	27	5	SGSA		Internal Medicine	Mid September	Mid September	Mid October	December	Y	2018060601	N/A														University of Mississippi School of Medicine
205-209	235-239	207	237	No	0	4th	0		No	0			3	1				No	1st			27	4	SGSA	TX	Surgery-Preliminary	Mid September	Mid September	Early November	N/A	Y	2017240007	N/A														Texas A&M University Health Science Center College of Medicine
205-209	235-239	207	237	No	0	4th	0		No	0			3	1				No	1st			84	3	SGSA	TX	Surgery	Mid September	Mid September	Early November	N/A	Y	2017230041	N/A														Texas A&M University Health Science Center College of Medicine
205-209	235-239	207	237	No	0	N/A	1		No	0			1	6				No	1st			16	6	SGSA	TX	Psychiatry	Mid September	Mid September	Late September (before MSPE release)	N/A	Y	2017200041	N/A														Texas A&M University Health Science Center College of Medicine
205-209	235-239	207	237	No	0	3rd	2		No	0			0	1				No	1st			28	12	SGSA	TX	Pediatrics	Mid September	Mid September	Early October	N/A	Y	2017170071	N/A														Texas A&M University Health Science Center College of Medicine
205-209	235-239	207	237	No	0	4th	0	N/A	No	0		No	0	0	0	8	5	Yes	1st	1st	1st	4	3	CGSA	WI	Transitional Year	Mid September	Late January	Early October	December	Y	2019260021	No	Yes	$500-$999	<$500	<$500	$1000-$1499	No								University of Wisconsin School of Medicine and Public Health
205-209	235-239	207	237	No	0	4th	0	N/A	No	0		No	1	0	0	2	3	No	1st	1st	1st	35	15	SGSA	KY	Pediatrics	Mid September	Mid October	N/A	November	Y	2018170459	N/A														University of Kentucky College of Medicine
205-209	235-239	207	237	No	0	2nd	2	N/A	No	0		No	5	6	0	4	11	No	1st	1st	1st	150	9	SGSA	FL	Anesthesiology	Mid September	Mid September	Mid October	December	Y	2019010192	No	No	$8000-$8499	$1500-$1999	N/A	$10000-$10499	No								Charles E. Schmidt College of Medicine at Florida Atlantic University
205-209	235-239	207	237	No	0	1st	0	No	No	0		No	0	1	0	6	0	No	1st	1st	1st	14	11	CGSA		Family Medicine	Late November	Mid September	Early October	November	Y	2018050072	N/A														University of Wisconsin School of Medicine and Public Health
205-209	235-239	207	237	No	0	3rd	0	No	No	0	MPH	No	6	5	3	8	7	No	1st	1st	1st	43	13			Internal Medicine	Mid September	Late November	Early October	November	Y	2018060164	N/A
205-209	235-239	207	237	No	0	4th	0	No	No	0		No	2	2	0	8	5	No	1st	1st	1st	5	8	SGSA	FL	Emergency Medicine	Late October	Late September	Late November	December	Y	2019040410	No	No	$3500-$3999	$500-$999	$2500-$2999	$5500-$5999	No								University of Central Florida College of Medicine
205-209	235-239	207	237	No	0	4th	0	No	No	0		No	3	1	6	3	4	No	1st	1st	1st	61	7	SGSA	VA	Anesthesiology	Mid September	Mid September	Mid October	November	Y	2019010057	No	No	$500-$999	$1000-$1499	<$500	$2000-$2499	No								Virginia Commonwealth University School of Medicine
205-209	235-239	207	237	No	0	4th	0	No	No	0		No	3	3	2	5	4	No	1st		1st	57	11	CGSA	MI	Internal Medicine	Mid September	Early December	Mid October	November	Y	2019060639	No	No	$1000-$1499	$1000-$1499	$500-$999	$3000-$3499	No								Oakland University William Beaumont School of Medicine
205-209	235-239	207	237	No	0	4th	0	No	No	0		No	5	8	3	6	1	No	2nd	1st	1st	41	7	SGSA	FL	Neurology	Early October	Early December	Early October	November	Y	2019110010	No	No					Yes	Helpful	Helpful	N/A	Agree	N/A	Agree	Neutral	University of South Florida Morsani College of Medicine
205-209	235-239	207	237	No	0	N/A	0	No	No	0		No	1	2	0	8	5	No	1st	1st	1st	26	14	SGSA	NC	Family Medicine	Mid September	Late December	Early October	November	Y	2018050324	N/A														University of North Carolina School of Medicine
205-209	235-239	207	237	No	0	N/A	0	No	No	0		No	1	8	1	1	0	Yes	1st	1st	2nd	53	6	NEGSA	NY	Internal Medicine	Mid September	Late January	Early October	December	Y	2019060331	No	Yes	$3500-$3999	$1500-$1999	<$500	$5000-$5499	No								Jacobs School of Medicine and Biomedical Sciences at the University at Buffalo
205-209	235-239	207	237	No	0	N/A	0	No	No	0		No	2	3	1	0	0	No	1st	1st	1st	4	4	NEGSA		Family Medicine	Mid September	Late January	Early October	October	Y	2019050080	No	No	<$500	<$500	N/A	<$500	No								Robert Larner, M.D. College of Medicine at the University of Vermont
205-209	235-239	207	237	No	0	N/A	0	No	No	0		No	6	11	4	7	6	No	1st	1st	1st	115	10	SGSA	NC	Obstetrics & Gynecology	Mid September	Late January	Mid October	November	Y	2019120160	No	No	$1500-$1999	$1000-$1499	N/A	$2500-$2999	Yes	Very Helpful	Did Not Use		Strongly Agree	Strongly Agree	Strongly Agree	Strongly Disagree	Wake Forest School of Medicine of Wake Forest Baptist Medical Center
205-209	235-239	207	237	No	0	N/A	0	No	No	0	MPH	No	3	4	0	8	5	No	1st	1st	1st	29	12	CGSA		Pediatrics	Mid September	Mid September	Mid November	November	Y	2018170499	N/A														Creighton University School of Medicine
205-209	235-239	207	237	No	0	2nd	0	No	Yes	1		No	6	1	4	3	4	No	1st	1st	1st	23	14	NEGSA	NY	Pediatrics	Early October	Late January	Mid October	November	Y	2019170265	Yes	No	<$500	<$500	<$500	$1000-$1499	No								Zucker School of Medicine at Hofstra/Northwell
205-209	235-239	207	237	No	0	3rd	0	No	Yes	1		No	3	1	0	11	3	No	1st	1st	1st	17	13	CGSA	MI	Family Medicine	Mid September	Early November	Late September (before MSPE release)	November	Y	2019050316	No	No	<$500	<$500	$500-$999	$500-$999	No								Oakland University William Beaumont School of Medicine
205-209	235-239	207	237	No	0	3rd	0	No	Yes	1	MPH	No	8	11	7	11	11	No	1st	1st	1st	81	14	SGSA	NC	Internal Medicine	Mid September	Mid September	Early October	December	Y	2019060786	No	No	$8000-$8499	$1500-$1999	<$500	$10500-$10999	Yes	Very Helpful	Very Helpful	Neutral	Agree	Agree	Neutral	Disagree	University of North Carolina School of Medicine
205-209	235-239	207	237	No	0	N/A	0	No	Yes	1		No	3	2	0	11	11	No	1st	1st	1st	51	16	CGSA	NE	Internal Medicine	Mid September	Early October	Late September (before MSPE release)	November	Y	2019060377	No	No	$1000-$1499	$1000-$1499	<$500	$2500-$2999	No								Creighton University School of Medicine
205-209	235-239	207	237	No	0	N/A	0	No	Yes	1	MSc	No	3	2	0	7	9	No	1st	1st	1st	33	13	WGSA		Pediatrics	Mid September	Mid September	Early November	November	Y	2018170377	N/A														University of Utah School of Medicine
205-209	235-239	207	237	No	0	3rd	1	No	No	0		No	3	6	0	4	4	No	1st	1st	1st	27	9	SGSA	TX	Pediatrics	Mid October	Mid October	Mid October	November	Y	2019170160	No	Yes	$3500-$3999	$500-$999	$1000-$1499	$6000-$6499	Yes	Helpful	Helpful	Agree	Agree	N/A	Agree	Neutral	Texas Tech University Health Sciences Center School of Medicine
205-209	235-239	207	237	No	0	N/A	1	No	No	0		No	3	6	2	7	5	No		1st	1st	32	10	SGSA	FL	Internal Medicine-Pediatrics	Mid September	Late January	Early October	November	Y	2019070094	No	No	$1000-$1999	<$500	<$500	$2000-$3999	No								University of South Florida Morsani College of Medicine
205-209	235-239	207	237	No	0	N/A	1	No	No	0		No	6	5	1	3	3	No	1st	1st	1st	38	8	WGSA		Obstetrics & Gynecology	Late September	Early October	Mid October	November	Y	2018120263	N/A														Keck School of Medicine of the University of Southern California
205-209	235-239	207	237	No	0	3rd	1	No	Yes	1		No	3	4	1	5	1	No	1st	1st	1st	70	11	WGSA	WA	Emergency Medicine	Late September	After Rank List Submission	Late November	December	Y	2019040473	No	No	$2000-$2499	$1000-$1499	$500-$999	$3000-$3499	Yes	Helpful	Helpful	Neutral	Neutral	Agree	Agree	Disagree	University of Washington School of Medicine
205-209	235-239	207	237	No	0	N/A	1	No	Yes	1		No	4	0	1	11	11	No	1st	1st	1st	46	10	SGSA	KY	Obstetrics & Gynecology	Mid September	Mid September	Mid October	November	Y	2019120279	No	No	$1000-$1499	$1000-$1499	$2000-$2499	$4000-$4499	No								University of Louisville School of Medicine
205-209	235-239	207	237	No	0	4th	2	No	No	0		No	2	0	0	4	2	No	1st	1st	1st	42	10	SGSA	TX	Pediatrics	Mid September	Mid September	Promptly after Oct 1 (MSPE release)	October	Y	2019170211	No	No	$2500-$2999	$500-$999	N/A	$3500-$3999	No								University of North Texas Health Science Center Texas College of Osteopathic Medicine
205-209	235-239	207	237	No	0	4th	2	No	No	0		No	5	3	1	8	2	No	1st	1st	1st	77	13	SGSA	LA	Surgery	Mid September	Mid September	Early November	December	Y	2018230237	N/A														Tulane University School of Medicine
205-209	235-239	207	237	No	0	N/A	2	No	No	0		No	1	0	0	5	2	Yes	1st	1st	1st	48	7	CGSA	OH	Psychiatry	Late September	Mid December	Mid October	December	Y	2019200209	No	Yes	$2000-$2499	$1500-$1999	$500-$999	$4500-$4999	Yes	Very Helpful	Very Helpful	N/A	Strongly Agree	Agree	Strongly Agree	Neutral	Northeast Ohio Medical University College of Medicine
205-209	235-239	207	237	No	0	2nd	3	No	No	0	MSc	No	1	1	1	9	0	Yes	1st	1st	1st	40	16	NEGSA	NY	Family Medicine	Late September	Late September	Early October	December	Y	2018050481	N/A														Albany Medical College
205-209	235-239	207	237	No	0	4th	3	No	No	0		No	2	2	0	6	5	Yes	2nd	1st	1st	1	16	SGSA	TX	Family Medicine	Mid September	Early October	Early October	November	Y	2018050465	N/A														University of Texas Southwestern Medical School
205-209	235-239	207	237	No	0	4th	3	No	No	0	MSc	No	1	2	2	11	7	No	1st	1st	1st	34	12	SGSA	NC	Pediatrics	Mid September	Mid September	Mid October	November	Y	2019170446	No	No	$500-$999	<$500	<$500	$500-$999	No								Brody School of Medicine at East Carolina University
205-209	235-239	207	237	No	0	N/A	3	No	No	0		No	2	0	0	7	1	No	1st	1st	1st	12	8	CGSA1		Family Medicine	Mid September	Mid September	Early October	November	Y	2019050206	No	No	$500-$999	<$500	<$500	$1000-$1499	No								University of Kansas School of Medicine
205-209	235-239	207	237	No	0	N/A	3	No	No	0		No	4	1	0	7	7	No	1st	1st	1st	26	17	NEGSA	DC	Internal Medicine	Early October	Early October	Mid October	November	Y	2019060464	No	No	$500-$999	$1000-$1499	N/A	$500-$999	No								George Washington University School of Medicine and Health Sciences
205-209	235-239	207	237	No	0	2nd	3	No	Yes	1		No	4	2	0	11	2	No	1st	1st	2nd	20	14	SGSA	AL	Family Medicine	Early October	After Rank List Submission	Late September (before MSPE release)	November	Y	2019050210	Yes	No	$3000-$3499	$1000-$1499	$3000-$3499	$4000-$4499	No								University of Alabama School of Medicine
205-209	235-239	207	237	No	0	3rd	4	No	No	0	MSc	Yes	5	3	1	7	3	No	1st	1st	1st	64	20	NEGSA	PA	Obstetrics & Gynecology	Mid September	Mid September	Late September (before MSPE release)	November	Y	2019120397	No	No	<$500	$3000-$3499	<$500	$4000-$4499	No								Sidney Kimmel Medical College at Thomas Jefferson University
205-209	235-239	207	237	No	0	2nd	5	No	No	0		No	1	0	0	11	3	No	1st	1st	1st	27	13	SGSA	LA	Pediatrics	Mid September	Mid November	Mid October	November	Y	2019170608	No	No	$2000-$2499	$500-$999	N/A	$2500-$2999	No								Louisiana State University School of Medicine in Shreveport
205-209	235-239	207	237	No	0	2nd	5	No	No	0	MPH	No	4	4	0	4	3	No	1st	1st	1st	6	5	CGSA1		Emergency Medicine	Late September	Mid September	Late October	December	Y	2019040055	No	No	$3000-$3499	$1000-$1499	$500-$999	$3500-$3999	No								University of Kansas School of Medicine
205-209	235-239	207	237	No	0	4th	5	No	Yes	1		No	3	2	2	6	5	No	1st	1st	1st	34	13			Pediatrics	Mid September	Early November	Promptly after Oct 1 (MSPE release)	November	Y	2018170134	N/A
205-209	235-239	207	237	No	0	4th	0	Yes	No	0		No	0	0	0	8	5	Yes	1st	1st	1st	6	6	CGSA	WI	Physical Medicine & Rehabilitation	Mid September	Late January	Mid October	December	Y	2019180009	No	Yes	$500-$999	<$500	<$500	$1000-$1499	No								University of Wisconsin School of Medicine and Public Health
205-209	235-239	207	237	No	0	N/A	0	Yes	No	0		No	3	3	2	10	4	No	1st	1st	1st	68	15	SGSA	SC	Physical Medicine & Rehabilitation	Mid September	Mid October	Early October	December	Y	2018180004	N/A														Medical University of South Carolina College of Medicine
205-209	235-239	207	237	No	0	3rd	1	Yes	No	0		No	4	4	3	5	0	No	1st	1st	1st	81	14	SGSA	TX	Psychiatry	Mid September	Early January	Late September (before MSPE release)	November	Y	2019200028	No	No	$1000-$1499	$1500-$1999	$1000-$1499	$3500-$3999	Yes	Very Helpful	Did Not Use	Agree	Agree	N/A	Agree	N/A	Texas A&M University Health Science Center College of Medicine
205-209	235-239	207	237	No	0	4th	1	Yes	No	0		No	1	2	0	7	3	No	2nd	1st	1st	30	13	WGSA		Family Medicine	Mid September	Mid September	Late September (before MSPE release)	November	Y	2019050200	No	Yes	$4000-$4499	$1000-$1499	<$500	$5000-$5499	No								University of New Mexico School of Medicine
205-209	235-239	207	237	No	0	4th	1	Yes	No	0		No	2	2	1	5	2	No	1st	1st	1st	12	4	SGSA	TX	Family Medicine	Mid September	Mid September	Late September (before MSPE release)	November	Y	2019050139	No	Yes	<$500	<$500	N/A	$500-$999	Yes	Helpful	Helpful	Agree	Agree	Agree	Agree	Disagree	Texas A&M University Health Science Center College of Medicine
205-209	235-239	207	237	No	0	N/A	1	Yes	No	0		No	5	4	2	1	5	No	1st	1st	1st	35	7	NEGSA		Anesthesiology	Mid September	Mid September	Late October	December	Y	2019010294	No	No	$1500-$1999	$1000-$1499	$500-$999	$3500-$3999	No								Robert Larner, M.D. College of Medicine at the University of Vermont
205-209	235-239	207	237	No	0	2nd	1	Yes	Yes	1		No	1	2	0	5	3	No	1st	1st	1st	20	9	SGSA	KY	Physical Medicine & Rehabilitation	Mid September	Mid January	Mid October	November	Y	2019180042	No	No	$3000-$3499	$500-$999	$500-$999	$4000-$4499	Yes	Helpful	Helpful	Neutral	Agree	Strongly Disagree	Neutral	Disagree	University of Louisville School of Medicine
205-209	235-239	207	237	No	0	2nd	2	Yes	No	0		No	1	1	0	5	0	No	1st	1st	1st	44	15	SGSA	LA	Radiology	Late September	Late January	Late September (before MSPE release)	November	Y	2019220184	Yes	No	$1000-$1499	$1500-$1999	N/A	$3000-$3499	Yes	Helpful			Agree	Agree	Neutral	N/A	Louisiana State University School of Medicine in Shreveport
205-209	235-239	207	237	No	0	2nd	2	Yes	No	0	Other	No	3	1	0	11	7	Yes	1st	1st	1st	34	12	NEGSA	CT	Family Medicine	Mid September	Late January	Promptly after Oct 1 (MSPE release)	November	Y	2019050056	No	Yes	$500-$999	<$500	N/A	$1000-$1499	No								University of Connecticut School of Medicine
205-209	235-239	207	237	No	0	N/A	2	Yes	No	0		No	2	0	1	3	1	No	1st	1st	1st	20	10	NEGSA	PA	Neurology	Mid September	Early January	Early October	October	Y	2019110108	No	No	$2000-$2499	$2500-$2999	N/A	$5500-$5999	No								Lewis Katz School of Medicine at Temple University
205-209	235-239	207	237	No	0	N/A	2	Yes	No	0		No	2	5	0	11	10	Yes	1st	1st	1st	59	20	CGSA	OH	Internal Medicine	Mid September	Late December	Early October	December	Y	2019060300	No	No	$1500-$1999	$1000-$1499	$2000-$2499	$3500-$3999	Yes	Helpful	Did Not Use	Neutral	Agree	Agree	Agree	N/A	Northeast Ohio Medical University College of Medicine
205-209	235-239	207	237	No	0	N/A	2	Yes	Yes	1		No	5	2	1	6	2	No	1st	1st	1st	24	10	CGSA	MN	Psychiatry	Mid September	Late January	Early October	November	Y	2019200171	No	No	$1500-$1999	<$500	$1000-$1499	$3000-$3499	Yes	Very Helpful	Helpful	N/A	Agree	N/A	Agree	Neutral	University of Minnesota Medical School
205-209	235-239	207	237	No	0	3rd	3	Yes	No	0		No	3	1	0	6	3	No	1st	1st	1st	62	5	SGSA	SC	Surgery	Mid September	Mid September	Late October	December	Y	2018230223	N/A														University of South Carolina School of Medicine Columbia
205-209	235-239	207	237	No	0	4th	3	Yes	No	0		No	4	2	2	4	2	Yes	1st		1st	17	10	NEGSA	NY	Child Neurology	Mid September	Mid December	Late October	November	Y	2019020030	No	No	<$500	<$500	<$500	$500-$999	Yes	Helpful	Not Helpful	Strongly Disagree	Neutral	Strongly Disagree	Strongly Disagree	Strongly Disagree	State University of New York Downstate Medical Center College of Medicine
205-209	235-239	207	237	No	0	N/A	3	Yes	No	0		No	3	4	0	11	8	No	1st	1st	1st	29	11	WGSA		Pediatrics	Mid September	Mid September	Mid October	November	Y	2019170503	No	No	$4000-$4499	<$500	N/A	$4500-$4999	Yes	Helpful	Did Not Use	N/A	Agree	N/A	Agree	Neutral	University of Utah School of Medicine
205-209	235-239	207	237	No	0	N/A	3	Yes	No	0		No	4	3	2	8	6	No	1st	1st	1st	51	18	CGSA	MI	Pediatrics	Mid September	Mid September	Late September (before MSPE release)	November	Y	2019170461	No	No	$3000-$3499	$1000-$1499	$500-$999	$4500-$4999	No								Michigan State University College of Human Medicine
205-209	235-239	207	237	No	0	N/A	3	Yes	Yes	1		No	1	5	0	11	4	No	1st	1st	1st	24	12	WGSA	WA	Psychiatry	Early October	Mid October	Late October	November	Y	2019200019	No	No	$4500-$4999	<$500	N/A	$5500-$5999	Yes	Helpful	Helpful	N/A	Agree	N/A	Agree	Strongly Disagree	University of Washington School of Medicine
205-209	235-239	207	237	No	0	3rd	4	Yes	No	0		No	3	3	1	8	2	Yes	1st	1st	1st	45	10	SGSA	FL	Psychiatry	Mid September	Mid September	Early October	December	Y	2019200031	Yes	No	<$500	$500-$999	$2000-$2499	$3000-$3499	No								University of Central Florida College of Medicine
205-209	235-239	207	237	Yes	1	4th	4	Yes	No	0		No	2	1	0	3	3	No	1st	2nd	1st	56	9	NEGSA	PA	Internal Medicine	Mid September	Mid September	Mid October	November	Y	2018060782	N/A														Lewis Katz School of Medicine at Temple University
205-209	235-239	207	237	No	0	2nd	5	Yes	No	0		No	2	1	0	11	5	No	1st	1st	1st	77	12	SGSA	LA	Surgery	Late September	Mid November	N/A	November	Y	2019230112	No	No					Yes	Very Helpful	Very Helpful	N/A	Agree	N/A	N/A	N/A	LSU Health Sciences Center School of Medicine in New Orleans
205-209	235-239	207	237	No	0	3rd	5	Yes	Yes	1		No	3	3	0	11	5	No	1st	1st	1st	30	16	SGSA	TX	Family Medicine	Late September	Mid October	Late September (before MSPE release)	October	Y	2019050314	No	No	$2000-$2499	<$500	$500-$999	$3000-$3499	Yes	Helpful	Did Not Use	Agree	Agree	Neutral	Strongly Agree	Neutral	University of Texas Southwestern Medical School
205-209	235-239	207	237	No	0	N/A	6	Yes	No	0		No	0	0	0	1	0	No	1st	1st	1st	48	5	CGSA	IL	Internal Medicine	Mid November	Late January	Early November	January	Y	2019060319	No	No	$500-$999	<$500	<$500	$500-$999	Yes								University of Illinois College of Medicine
205-209	240-244	207	242	No	0	3rd	1		No	0			3	2				No	1st			63	21	SGSA	TX	Obstetrics & Gynecology	Mid September	Mid September	Promptly after Oct 1 (MSPE release)	N/A	Y	2017120026	N/A														University of Texas Health Science Center at San Antonio Joe R. and Teresa Lozano Long School of Medicine
205-209	240-244	207	242	No	0	3rd	2		No	0			1	3				No	1st			36	11	SGSA	TX	Family Medicine	Mid September	Mid October	Late September (before MSPE release)	N/A	Y	2017050012	N/A														Texas A&M University Health Science Center College of Medicine
205-209	240-244	207	242	No	0	3rd	2		No	0		No	2	0	1	11	8	No	2nd	1st	1st	30	11	NEGSA	NY	Pediatrics	Mid September	Early January	Late October	November	Y	2019170539	No	No	<$500	<$500	<$500	$1000-$1499	No								State University of New York Upstate Medical University College of Medicine
205-209	240-244	207	242	No	0	4th	2		No	0			2	1				Yes	1st			7	7	SGSA	TX	Surgery	Mid September	Late January	Mid October	N/A	Y	2017230011	N/A														University of Texas Health Science Center at San Antonio Joe R. and Teresa Lozano Long School of Medicine
205-209	240-244	207	242	No	0	N/A	3		Yes	1		No	1	1	0	8	2	No	1st	1st	1st	18	10	NEGSA	NY	Family Medicine	Mid September	Late September	Early October	November	Y	2019050185	No	No	<$500	<$500	<$500	$1000-$1499	No								Jacobs School of Medicine and Biomedical Sciences at the University at Buffalo
205-209	240-244	207	242	No	0	4th	0	N/A	No	0	MSc	No	1	0	0	11	11	No	1st	1st	1st	32	24	SGSA	KY	Family Medicine	Late September	Late December	Mid October	November	Y	2018050410	N/A														University of Kentucky College of Medicine
205-209	240-244	207	242	No	0	N/A	0	No	No	0		No	2	2	1	11	5	No	1st	1st	1st	32	12	SGSA	SC	Pediatrics	Late September	Late January	Promptly after Oct 1 (MSPE release)	November	Y	2018170037	N/A														Medical University of South Carolina College of Medicine
205-209	240-244	207	242	No	0	N/A	0	No	No	0		No	4	5	1	4	3	No	1st	1st	1st	23	12	NEGSA		Pediatrics	Mid September	Early January	Mid October	November	Y	2018170408	N/A														Robert Larner, M.D. College of Medicine at the University of Vermont
205-209	240-244	207	242	No	0	N/A	0	No	Yes	1		No	3	5	1	11	6	No	1st	1st	1st	83	20	CGSA	MI	Obstetrics & Gynecology	Mid September	Early October	Early October	November	Y	2019120032	Yes	No	$3000-$3499	$2000-$2499	<$500	$5000-$5499	Yes	Very Helpful	Very Helpful	Neutral	Strongly Agree	Neutral	Agree	Disagree	Michigan State University College of Human Medicine
205-209	240-244	207	242	No	0	3rd	1	No	No	0		No	0	1	0	9	1	No	1st	1st	1st	18	9	SGSA	KY	Internal Medicine	Mid September	Mid December	Promptly after Oct 1 (MSPE release)	November	Y	2019060068	No	No	$500-$999	<$500	N/A	$1000-$1499	Yes	Helpful	Helpful	N/A	Strongly Agree	N/A	N/A	Agree	University of Kentucky College of Medicine
205-209	240-244	207	242	No	0	3rd	1	No	No	0	MSc	No	1	1	0	3	0	No	1st	1st	1st	28	15	SGSA	TX	Family Medicine	Mid September	Mid September	Late September (before MSPE release)	December	Y	2018050157	N/A														Texas Tech University Health Sciences Center Paul L. Foster School of Medicine
205-209	240-244	207	242	No	0	N/A	1	No	No	0		No	4	0	1	3	0	No	1st	1st	1st	33	9	NEGSA	NY	Obstetrics & Gynecology	Mid September	Mid December	Mid October	November	Y	2019120237	No	No	$500-$999	$500-$999	N/A	$1000-$1499	No								Albert Einstein College of Medicine
205-209	240-244	207	242	No	0	3rd	2	No	No	0		No	7	3	0	5	9	No	1st	1st	1st	42	10	NEGSA	NY	Internal Medicine	Mid September	Late December	Early October	November	Y	2019060198	No	No	<$500	<$500	<$500	$500-$999	No								Albert Einstein College of Medicine
205-209	240-244	207	242	No	0	3rd	2	No	No	0	MSc	No	3	2	0	10	0	No	1st	1st	1st	72	16	SGSA	FL	Family Medicine	Mid September	Mid September	Late September (before MSPE release)	October	Y	2018050320	N/A														University of Central Florida College of Medicine
205-209	240-244	207	242	No	0	N/A	2	No	No	0		No	1	1	2	7	4	No	1st	1st	1st	58	12	SGSA	TX	Psychiatry	Early October	Late December	Mid October	December	Y	2019200013	No	No	$2000-$2499	$1000-$1499	N/A	$3000-$3499	Yes	Helpful	Helpful	Neutral	Agree	Strongly Agree	Agree	Neutral	McGovern Medical School at The University of Texas Health Science Center at Houston
205-209	240-244	207	242	No	0	2nd	2	No	Yes	1		No	4	3	2	6	3	No	1st	1st	1st	26	13	WGSA	WA	Internal Medicine	Mid September	Mid September	Promptly after Oct 1 (MSPE release)	December	Y	2019060771	No	No	$1000-$1499	$500-$999	N/A	$1500-$1999	Yes	Very Helpful	Did Not Use	N/A	Agree	Disagree	Agree	Disagree	University of Washington School of Medicine
205-209	240-244	207	242	No	0	4th	3	No	Yes	1	MPH	No	0	0	0	5	7	No	1st	1st	1st	27	17	SGSA	TX	Pediatrics	Mid September	Mid October	Mid October	November	Y	2018170122	N/A														University of Texas Southwestern Medical School
205-209	240-244	207	242	No	0	4th	3	No	Yes	1	MPH	No	0	0	0	7	7	No	1st	1st	1st	25	16	SGSA	TX	Pediatrics	Mid September	Mid October	Early November	November	Y	2018170262	N/A														University of Texas Southwestern Medical School
205-209	240-244	207	242	No School Chapter	0	N/A	3	No	No	0		No	3	2	0	11	3	No	1st		1st	44	16	WGSA	AZ	Internal Medicine			Early November	November	Y	2019060855	No	No	$2000-$2499	$500-$999	<$500	$3500-$3999	No								University of Arizona College of Medicine- Phoenix
205-209	240-244	207	242	No	0	3rd	4	No	No	0		No	5	6	0	5	4	No	1st	1st	1st	69	10	CGSA1		Obstetrics & Gynecology	Mid September	Mid September	Early October	November	Y	2019120280	No	No	$3000-$3499	$1500-$1999	<$500	$5500-$5999	No								University of Kansas School of Medicine
205-209	240-244	207	242	No	0	2nd	5	No	No	0		No	2	6	0	5	2	No	1st	1st	1st	69	3	SGSA	NC	Surgery	Mid September	Early January	Early November	December	Y	2019230178	No	No	$1500-$1999	$1000-$1499	N/A	$3000-$3499	No								Brody School of Medicine at East Carolina University
205-209	240-244	207	242	No	0	4th	5	No	Yes	1	Other	No	0	0	0	3	1	No	1st	1st	2nd	32	9	NEGSA	PA	Internal Medicine	Mid September	Late January	Mid November	November	Y	2019060840	No	No	<$500	<$500	<$500	<$500	No								Lewis Katz School of Medicine at Temple University
205-209	240-244	207	242	No	0	2nd	6	No	No	0		No	0	0	0	11	3	No	1st	1st	1st	42	18	SGSA	LA	Pediatrics	Mid September	Late January	Early October	November	Y	2018170542	N/A														Louisiana State University School of Medicine in Shreveport
205-209	240-244	207	242	No	0	3rd	0	Yes	No	0		No	0	3	1	4	2	No	1st	1st	1st	28	14	NEGSA		Pediatrics	Mid September	Late January	Early October	November	Y	2019170378	No	No	$1000-$1499	$500-$999	$1000-$1499	$3000-$3499	No								Geisel School of Medicine at Dartmouth
205-209	240-244	207	242	No	0	N/A	0	Yes	Yes	1		No	2	2	0	10	7	No	1st	1st	1st	4	4	CGSA		Family Medicine	Mid September	Mid September	Early October	October	Y	2018050315	N/A														Creighton University School of Medicine
205-209	240-244	207	242	No	0	N/A	1	Yes	No	0		No	2	1	0	11	0	Yes	2nd	1st	1st	49	8	CGSA		Psychiatry	Mid September	Mid January	Promptly after Oct 1 (MSPE release)	January	Y	2018200081	N/A														Creighton University School of Medicine
205-209	240-244	207	242	No	0	2nd	2	Yes	No	0		No	4	1	1	6	2	No	1st	1st		38	9	SGSA	FL	Emergency Medicine	Mid September	Early November	Mid November	December	Y	2019040418	No	No	$2500-$2999	$1500-$1999	$4500-$4999	$7500-$7999	Yes	Helpful	Helpful	N/A	Agree	Agree	N/A	N/A	University of South Florida Morsani College of Medicine
205-209	240-244	207	242	No	0	3rd	2	Yes	No	0		No	2	3	1	6	5	Yes	1st	1st		130	28	CGSA	IL	Neurology	Mid September	Mid September	Late September (before MSPE release)	November	Y	2018110048	N/A														Rush Medical College of Rush University
205-209	240-244	207	242	No	0	4th	3	Yes	No	0		No	0	0	0	6	3	No	1st	1st	1st	30	10	SGSA		Family Medicine	Late September	Late December	Late October	November	Y	2018050009	N/A														University of Oklahoma College of Medicine
205-209	240-244	207	242	No	0	N/A	4	Yes	Yes	1	MPH	No	1	2	0	8	4	No	1st	1st	1st	26	9	SGSA	NC	Internal Medicine-Pediatrics	Mid September	Mid September	Early October	December	Y	2018070035	N/A														University of North Carolina School of Medicine
205-209	240-244	207	242	No	0	3rd	5	Yes	No	0		No	3	9	0	11	6	Yes	1st	1st	1st	41	11	SGSA	TN	Family Medicine	Mid September	Mid September	Early October	November	Y	2019050122	No	Yes	$1000-$1499	$500-$999	<$500	$2000-$2499	No								University of Tennessee Health Science Center College of Medicine
205-209	240-244	207	242	No	0	1st	6	Yes	No	0		No	1	0	0	5	3	No	1st	1st	1st	28	12	WGSA		Family Medicine	Late December	Early October	Late September (before MSPE release)	December	Y	2018050067	N/A														Oregon Health & Science University School of Medicine
205-209	240-244	207	242	No	0	3rd	6	Yes	Yes	1		No	2	0	1	11	6	No	1st	1st	1st	18	12	SGSA	KY	Family Medicine	Mid September	Mid December	Promptly after Oct 1 (MSPE release)	November	Y	2018050070	N/A														University of Kentucky College of Medicine
205-209	240-244	207	242	No	0	1st	7	Yes	No	0		No	1	1	1	5	2	No	1st	1st	1st	43	16	WGSA		Emergency Medicine	Mid September	Late December	Late October	December	Y	2018040399	N/A														University of New Mexico School of Medicine
205-209	245-249	207	247	No	0	3rd	0	N/A	No	0		No	1	0	0	11	5	No	1st	1st	1st	34	15			Pediatrics	Mid October	Mid October	Promptly after Oct 1 (MSPE release)	November	Y	2018170139	N/A
205-209	245-249	207	247	No	0	4th	0	N/A	No	0		No	6	4	3	8	2	No	1st	1st	1st	14	8	SGSA	TX	Anesthesiology	Mid September	Mid September	Promptly after Oct 1 (MSPE release)	November	Y	2019010311	No	No	$1000-$1499	$1500-$1999	N/A	$2500-$2999	No								Texas A&M University Health Science Center College of Medicine
205-209	245-249	207	247	No	0	4th	0	N/A	No	0	Other	No	6	6	0	5	2	No	1st	1st	1st	24	8	SGSA	KY	Internal Medicine	Mid September	Mid September	Early October	November	Y	2019060048	No	No	<$500	$500-$999	<$500	$500-$999	Yes	Helpful	Helpful	N/A	Agree	N/A	Agree	Neutral	University of Kentucky College of Medicine
205-209	245-249	207	247	No	0	N/A	0	N/A	No	0		No	1	1	0	9	4	No	1st	1st	1st	87	15	CGSA	MI	Anesthesiology	Mid September	Mid September	Late September (before MSPE release)	December	Y	2019010031	No	No	$3000-$3499	$1000-$1499	<$500	$5000-$5499	Yes	Very Helpful	Very Helpful	Neutral	Agree	Neutral	Strongly Agree	Disagree	Michigan State University College of Human Medicine
205-209	245-249	207	247	No	0	3rd	1	N/A	No	0		No	1	1	0	3	1	No	1st	1st	1st	44	3	SGSA	TX	Transitional Year	Mid September	Mid September	Promptly after Oct 1 (MSPE release)	October	Y	2019260115	No	No		<$500			No								Texas Tech University Health Sciences Center Paul L. Foster School of Medicine
205-209	245-249	207	247	No	0	3rd	1	N/A	No	0		No	1	1	0	3	1	No	1st	1st	1st	54	12	SGSA	TX	Physical Medicine & Rehabilitation	Mid September	Mid September	Mid October	November	Y	2019180071	No	No		<$500			No								Texas Tech University Health Sciences Center Paul L. Foster School of Medicine
205-209	245-249	207	247	No	0	3rd	0	No	No	0		No	1	1	0	6	2	No	1st	1st	1st	100	13			Emergency Medicine	Mid September	Mid September	Late October	December	Y	2018040139	N/A
205-209	245-249	207	247	No	0	4th	0	No	No	0	MPH	No	4	8	3	7	7	No	1st	1st	1st	62	13	WGSA		Emergency Medicine	Mid September	Mid September	Early October	December	Y	2019040158	No	No	$5500-$5999	$1000-$1499	$2000-$2499	$9000-$9499	Yes	Helpful	Helpful	N/A	Agree	Agree	N/A	Strongly Disagree	Oregon Health & Science University School of Medicine
205-209	245-249	207	247	No	0	N/A	0	No	Yes	1		No	3	7	1	8	8	No	1st	1st	1st	103	18	CGSA		Emergency Medicine	Mid September	Mid September	Mid October	December	Y	2018040059	N/A														Creighton University School of Medicine
205-209	245-249	207	247	No	0	4th	1	No	No	0		No	2	11	4	5	5	No	1st	1st	1st	39	13	SGSA	TX	Family Medicine	Mid September	Mid January	Promptly after Oct 1 (MSPE release)	November	Y	2018050041	N/A														University of Texas Southwestern Medical School
205-209	245-249	207	247	No	0	4th	1	No	No	0		No	3	2	2	10	2	No	1st	1st	1st	17	13	WGSA		Family Medicine	Mid September	Mid September	Promptly after Oct 1 (MSPE release)	December	Y	2018050302	N/A														University of Utah School of Medicine
205-209	245-249	207	247	No	0	4th	1	No	No	0	MSc	No	3	11	0		11	No	1st	1st	1st	16	11	CGSA		Psychiatry	Mid September	Mid September	Mid October	November	Y	2018200186	N/A														University of South Dakota Sanford School of Medicine
205-209	245-249	207	247	No	0	2nd	1	No	Yes	1			4	1	0	11	10	No	1st	1st	1st	27	10			Pediatrics	Mid September	Mid September	Promptly after Oct 1 (MSPE release)	December	Y	2018170081	N/A
205-209	245-249	207	247	No	0	4th	2	No	No	0		No	0	0	0	8	0	No	1st	1st	1st	13	12	SGSA		Internal Medicine	Mid September	Mid December	Early October	November	Y	2019060283	No	Yes	$3000-$3499	$500-$999	<$500	$5000-$5499	Yes								University of Oklahoma College of Medicine
205-209	245-249	207	247	No	0	N/A	2	No	No	0		No	2	1	0	11	3	No	1st	3rd	1st	2	2	WGSA		Family Medicine	Mid October	Mid October	Late November	January	Y	2018050213	N/A														University of Utah School of Medicine
205-209	245-249	207	247	No	0	2nd	4	No	No	0		No	2	0	0	11	6	No	1st	1st	1st	31	13	SGSA	LA	Internal Medicine	Mid September	Early December	Early October	November	Y	2018060407	N/A														Louisiana State University School of Medicine in Shreveport
205-209	245-249	207	247	No	0	2nd	4	No	No	0		No	2	2	1	5	2	No	1st	1st	1st	18	9	SGSA	TN	Pediatrics	Mid September	Mid September	Mid October	December	Y	2018170120	N/A														University of Tennessee Health Science Center College of Medicine
205-209	245-249	207	247	No	0	2nd	4	No	No	0		No	8	5	6	11	0	No	1st	1st	1st	27	14	CGSA	MO	Pediatrics	Mid September	Late November	Early October	December	Y	2019170221	No	No	$5000-$5499	$500-$999	$4000-$4499	$9500-$9999	No								Saint Louis University School of Medicine
205-209	245-249	207	247	No	0	3rd	4	No	No	0		No	0					No	1st	1st	1st	33	22	SGSA	TN	Pediatrics	Mid September	Mid September	Late September (before MSPE release)	N/A	Y	2019170051	No	No	<$500		N/A		Yes						Strongly Agree		University of Tennessee Health Science Center College of Medicine
205-209	245-249	207	247	No	0	2nd	5	No	No	0		No	2	2	0	5	2	Yes	1st	1st	1st	77	15	SGSA	TX	Emergency Medicine	Mid September	Mid September	Early October	November	Y	2019040175	No	No	$4000-$4499	$1000-$1499	$3000-$3499	$9500-$9999	No								University of Texas Southwestern Medical School
205-209	245-249	207	247	No	0	4th	1	Yes	No	0		No	3	3	0	7	4	Yes	1st	1st	1st	31	9	SGSA	VA	Pediatrics	Mid September	Mid September	Mid October	October	Y	2019170149	No	No	$2500-$2999	<$500	N/A	$3000-$3499	No								Virginia Commonwealth University School of Medicine
205-209	245-249	207	247	No	0	N/A	1	Yes	No	0	MSc	No	2	4	0	8	2	No	1st	1st	1st	73	16	CGSA	NE	Radiology	Mid September	Mid September	Early October	November	Y	2019220111	No	No	$7000-$7499	$3000-$3499	<$500	$9500-$9999	No								Creighton University School of Medicine
205-209	245-249	207	247	No	0	3rd	2	Yes	No	0		No	11	11	3	11	11	No	1st	1st	1st	35	20	SGSA	GA	Child Neurology	Mid September	Early November	Promptly after Oct 1 (MSPE release)	N/A	Y	2019020010	Yes	No	$2500-$2999	$500-$999	$500-$999	$3500-$3999	No								Medical College of Georgia at Augusta University
205-209	245-249	207	247	No	0	4th	2	Yes	No	0		No	8	7	1	11	11	No	1st	1st	2nd	45	17	SGSA	TX	Pediatrics	Mid September	Mid January	Early October	November	Y	2019170552	No	No	$6000-$6499	$500-$999	N/A	$7000-$7499	No								University of Texas Health Science Center at San Antonio Joe R. and Teresa Lozano Long School of Medicine
205-209	245-249	207	247	No	0	N/A	2	Yes	No	0		No	1	3	4	11	0	No	1st	1st	1st	24	10	SGSA	NC	Pediatrics	Mid September	Mid September	Mid October	November	Y	2019170333	No	No	$1000-$1499	$1000-$1499	N/A	$2500-$2999	No								University of North Carolina School of Medicine
205-209	245-249	207	247	No	0	N/A	2	Yes	Yes	1		No	4	6	5	11	7	No	1st	1st	1st	26	13	CGSA	MO	Pediatrics	Late September	Mid October	Late September (before MSPE release)	December	Y	2019170088	No	No	$500-$999	<$500	$500-$999	$2000-$2499	No								Saint Louis University School of Medicine
205-209	245-249	207	247	No	0	N/A	2	Yes	Yes	1		No	5	3	0	5	3	No		1st		9	11	SGSA	KY	Emergency Medicine	Mid January	Early October	Late November	December	Y	2019040458	No	No	$2500-$2999	$1000-$1499	$2500-$2999	$6000-$6499	No								University of Louisville School of Medicine
205-209	245-249	207	247	No School Chapter	0	4th	2	Yes	No School Chapter	0		No	9	8	1	11	11	No	1st	1st	2nd	45	18	SGSA	TX	Pediatrics	Mid September	Mid January	Mid October	November	Y	2019170554	No	No	$5000-$5499	$500-$999	N/A	$5500-$5999	No								University of Texas Health Science Center at San Antonio Joe R. and Teresa Lozano Long School of Medicine
205-209	245-249	207	247	No	0	2nd	3	Yes	No	0		No	3	5	1	5	3	No	1st	1st	1st	133	8	CGSA	WI	Surgery	Mid September	Mid September	Mid October	October	Y	2019230272	No	No	$1500-$1999	$3000-$3499	$500-$999	$6000-$6499	No								University of Wisconsin School of Medicine and Public Health
205-209	245-249	207	247	No	0	4th	3	Yes	No	0	Other	No	1	0	0	3	8	No	1st	1st	1st	41	13	CGSA	IL	Emergency Medicine	Mid September	Mid December	Late October	January	Y	2018040209	N/A														University of Illinois College of Medicine
205-209	245-249	207	247	No	0	2nd	3	Yes	Yes	1		No	2	1	0	6	3	No	1st	1st	1st	14	11	CGSA	IL	Family Medicine	Mid September	Late January	Early October	November	Y	2018050221	N/A														Northwestern University Feinberg School of Medicine
205-209	245-249	207	247	No	0	2nd	4	Yes	No	0	Other	No	2	4	3	3	2	No	1st	1st	1st	15	12	NEGSA	PA	Family Medicine	Mid September	Mid September	Late September (before MSPE release)	November	Y	2018050346	N/A														Lewis Katz School of Medicine at Temple University
205-209	245-249	207	247	No	0	3rd	4	Yes	Yes	1	MPH	No	0	0	0	6	4	No	1st	1st	1st	20	13	SGSA	LA	Family Medicine	Mid September	Mid October	Promptly after Oct 1 (MSPE release)	November	Y	2019050015	No	No	$2000-$2499	<$500	<$500	$2500-$2999	No								Tulane University School of Medicine
205-209	245-249	207	247	No	0	N/A	4	Yes	Yes	1		No	5	3	1	6	4	No	2nd	1st	1st	63	10	NEGSA		Emergency Medicine	Mid September	Late January	Mid October	December	Y	2019040082	No	No	$2000-$2499	$500-$999	$500-$999	$4000-$4499	No								Robert Larner, M.D. College of Medicine at the University of Vermont
205-209	245-249	207	247	No	0	3rd	5	Yes	No	0		No	0	0	0	8	5	No	1st	1st	1st	16	16	CGSA1		Internal Medicine	Mid September	Mid September	Early October	November	Y	2019060366	No	No	$1000-$1499	<$500	<$500	$1000-$1499	No								University of Kansas School of Medicine
205-209	245-249	207	247	No	0	3rd	5	Yes	Yes	1		No	3	3	2	9	5	No	1st	1st	1st	59	7	SGSA	NC	Obstetrics & Gynecology	Mid September	Late January	Late October	November	Y	2019120215	No	No	$3000-$3499	$1000-$1499	<$500	$5000-$5499	No								Brody School of Medicine at East Carolina University
205-209	245-249	207	247	No	0	3rd	6	Yes	No	0	Other	No	3	3	1		3	No	1st	1st	1st	48	10	SGSA		Obstetrics & Gynecology	Mid September	Early October	Mid October	December	Y	2018120295	N/A														University of Oklahoma College of Medicine
205-209	245-249	207	247	No	0	1st	6	Yes	Yes	1	Other	No	4	5	0	6	5	No	1st	1st	1st	24	14			Family Medicine	Mid October	Mid October	Mid October	November	Y	2018050138	N/A
205-209	245-249	207	247	No	0	4th	8	Yes	Yes	1		No	1	1	1	4	4	No	1st	1st	1st	34	13	SGSA	KY	Pediatrics	Mid September	Mid September	Late September (before MSPE release)	November	Y	2018170057	N/A														University of Kentucky College of Medicine
205-209	250-254	207	252	No	0	2nd	3		Yes	1			4	11				No				34	6	SGSA	TX	Psychiatry	Late September	Late November	Promptly after Oct 1 (MSPE release)	N/A	Y	2017200031	N/A														University of Texas Health Science Center at San Antonio Joe R. and Teresa Lozano Long School of Medicine
205-209	250-254	207	252	No	0	3rd	0	No	No	0	MPH	No	4	4	3	5	5	No	1st	1st	1st	50	22	NEGSA	NY	Psychiatry	Mid September	Mid December	Late September (before MSPE release)	December	Y	2018200070	N/A														State University of New York Upstate Medical University College of Medicine
205-209	250-254	207	252	No	0	2nd	1	No	No	0	MEd	No	3	10	7	8	6	No	1st	1st	1st	44	17	NEGSA		Internal Medicine	Mid September	Mid January	Mid October	October	Y	2018060307	N/A														George Washington University School of Medicine and Health Sciences
205-209	250-254	207	252	No	0	3rd	1	No	No	0	MSc	No	1	2	0	11	2	No	1st	1st	1st	41	13	SGSA	TX	Pediatrics	Mid September	Mid September	Late September (before MSPE release)	October	Y	2018170212	N/A														Texas Tech University Health Sciences Center School of Medicine
205-209	250-254	207	252	No	0	3rd	2	No	No	0	MEd	No	1	2	0	2	6	No	1st	1st	1st	31	15	NEGSA	MA	Psychiatry	Mid September	Mid September	Promptly after Oct 1 (MSPE release)	November	Y	2018200091	N/A														University of Massachusetts Medical School
205-209	250-254	207	252	No	0	N/A	3	No	No	0		No	4	5	2	5	5	Yes	1st	1st	1st	17	11	CGSA	MN	Family Medicine	Mid September	Mid December	Late September (before MSPE release)	December	Y	2018050199	N/A														University of Minnesota Medical School
205-209	250-254	207	252	No	0	1st	5	No	Yes	1		No	4	3	1	10	5	No	1st	1st	1st	25	12	WGSA	WA	Internal Medicine	Mid September	Mid November	Promptly after Oct 1 (MSPE release)	December	Y	2019060804	No	No	$4500-$4999	<$500	N/A	$5000-$5499	No								University of Washington School of Medicine
205-209	250-254	207	252	No	0	2nd	2	Yes	No	0		No	6	6	5	10	5	No	1st	1st	1st	30	20	SGSA	TX	Family Medicine	Mid September	Late January	Late September (before MSPE release)	December	Y	2018050348	N/A														Texas A&M University Health Science Center College of Medicine
205-209	250-254	207	252	No	0	N/A	2	Yes	No	0		No	2	2	0	9	1	No	1st	1st	1st	41	16	SGSA	TX	Family Medicine	Mid September	Mid September	Late September (before MSPE release)	November	Y	2018050048	N/A														Texas Tech University Health Sciences Center Paul L. Foster School of Medicine
205-209	250-254	207	252	No	0	N/A	2	Yes	Yes	1		No	0	0	0	10	5	No	1st	1st	1st	34	9	WGSA	AZ	Family Medicine	Mid September	Early December	Promptly after Oct 1 (MSPE release)	November	Y	2019050241	No	No	$500-$999	<$500	$4500-$4999	$6500-$6999	No								University of Arizona College of Medicine- Tucson
205-209	250-254	207	252	No	0	N/A	4	Yes	Yes	1		No	3	4	0	9	6	No	1st	1st	1st	25	17	SGSA	NC	Family Medicine	Mid September	Mid September	Late October	November	Y	2018050220	N/A														University of North Carolina School of Medicine
205-209	250-254	207	252	No	0	1st	5	Yes	No	0	MDiv	No	2	2	0	11	5	No	1st	1st	1st	8	4	WGSA		Radiology	Mid September	Mid September	Mid October	January	Y	2018220089	N/A														University of Washington School of Medicine
205-209	250-254	207	252	No	0	3rd	8	Yes	No	0		No	2	3	0	5	1	No	3rd	1st	1st	4	15	SGSA	GA	Family Medicine	Late September	Early November	Promptly after Oct 1 (MSPE release)	November	Y	2019050418	No	Yes	$1000-$1499	$1500-$1999	$500-$999	$3500-$3999	No								Medical College of Georgia at Augusta University
205-209	250-254	207	252	No	0	3rd	8	Yes	No School Chapter	0		No	0	3	0	7	4	No	1st	1st	1st	30	13	SGSA		Pediatrics	Mid September	Mid September	Mid October	November	Y	2019170240	No	No	$1500-$1999	$1000-$1499	N/A	$2500-$2999	No								University of Arkansas for Medical Sciences College of Medicine
205-209	250-254	207	252	No	0	N/A	8	Yes	Yes	1	Other	No	0	0	0	9		No	1st	1st	1st	14	9	SGSA		Pediatrics	Late October	Mid September	Early October	December	Y	2018170005	N/A														University of Mississippi School of Medicine
205-209	255-259	207	257	No	0	4th	0		No	0			2	5				No	1st			42	14	SGSA	TX	Pediatrics	Mid September	Mid September	Mid October	N/A	Y	2017170077	N/A														Texas A&M University Health Science Center College of Medicine
205-209	255-259	207	257	No	0	2nd	0	Yes	No	0		No	0	0	0	6	3	No	1st	1st	1st	43	12	SGSA	VA	Emergency Medicine	Mid September	Mid September	Late October	November	Y	2019040073	No	No	$500-$999	$500-$999	$500-$999	$2000-$2499	No								Virginia Commonwealth University School of Medicine
205-209	255-259	207	257	No	0	2nd	3	Yes	No	0		No	1	1	0	8	5	No	1st	1st	1st	54	9	SGSA	LA	Obstetrics & Gynecology	Mid September	Late September	Promptly after Oct 1 (MSPE release)	November	Y	2018120247	N/A														LSU Health Sciences Center School of Medicine in New Orleans
205-209	255-259	207	257	No	0	4th	6	Yes	No	0		No	2	2	6	5	2	No	1st	1st	1st	86	16	NEGSA	PA	Obstetrics & Gynecology	Mid September	Mid September	Promptly after Oct 1 (MSPE release)	November	Y	2018120141	N/A														Sidney Kimmel Medical College at Thomas Jefferson University
205-209	260-264	207	262	No	0	N/A	5	No	No	0		No	1	4	0	4	0	No	1st	1st	1st	60	8	CGSA	MN	Emergency Medicine	Mid September	Late January	Early October	December	Y	2018040205	N/A														University of Minnesota Medical School
205-209	260-264	207	262	No	0	1st	6	Yes	Yes	1		Yes	11	11	11	5	5	No		1st	1st	4	4	CGSA	IL	Transitional Year	Mid September	Mid September	Early October	October	Y	2018260071	N/A														Chicago Medical School at Rosalind Franklin University of Medicine and Science
210-214	200-204	212	202	No	0	N/A	1	No	No	0	Other	No	2	0	0	1	1	No	2nd	1st	1st	35	11	WGSA	AZ	Pediatrics	Mid October	Mid December	Mid November	December	Y	2019170439	No	Yes	$5000-$5499	$1000-$1499	N/A	$6500-$6999	No								University of Arizona College of Medicine- Tucson
210-214	205-209	212	207	No	0	4th	0	No	No	0	Other	No	4	3	1	5	3	No	1st	1st	1st	18	12	CGSA		Family Medicine	Late November	Mid January	N/A	November	Y	2018050132	N/A														University of Wisconsin School of Medicine and Public Health
210-214	205-209	212	207	No	0	N/A	3	Yes	No	0		No	2	0	0	11	10	No	1st	1st	1st	16	5	WGSA		Child Neurology	Mid September	Mid September	Mid October	January	Y	2018020005	N/A														University of New Mexico School of Medicine
210-214	210-214	212	212	No	0	N/A	0		No	0			0	1				No	1st			19	9	SGSA	TX	Pediatrics	Mid October	Late January	Late September (before MSPE release)	N/A	Y	2017170001	N/A														McGovern Medical School at The University of Texas Health Science Center at Houston
210-214	210-214	212	212	No	0	4th	0		Yes	1			5	0				No	1st			56	30	SGSA	TX	Family Medicine	Late September	Mid November	Early October	N/A	Y	2017050001	N/A														University of Texas Southwestern Medical School
210-214	210-214	212	212	No	0	N/A	4		No	0		Yes	7	7	2	2	2	No	1st	1st	1st	10	8	NEGSA	PA	Anesthesiology	Late September	Late January	Mid October	November	Y	2019010328	No	No	$500-$999	$2000-$2499	<$500	$3500-$3999	No								Penn State College of Medicine
210-214	210-214	212	212	No School Chapter	0	N/A	0	N/A	No	0		No	2	2	2	9	4	No	1st	1st	1st	29	18	CGSA	WI	Family Medicine	Early December	Late January	Late September (before MSPE release)	November	Y	2019050298	No	No	<$500	$500-$999	$1000-$1499	$2000-$2499	No								Medical College of Wisconsin
210-214	210-214	212	212	No	0	2nd	0	No	No	0		No	3	3	0	7	2	No	1st		1st	14	12	WGSA	WA	Psychiatry	Mid September	Mid September	Mid November	December	Y	2019200123	No	No	$2000-$2499	$1500-$1999	N/A	$4000-$4499	Yes	Very Helpful	Did Not Use	N/A	Agree	Agree	N/A	Disagree	University of Washington School of Medicine
210-214	210-214	212	212	No	0	4th	0	No	No	0		No	0	0	0	3	1	Yes	1st	1st	1st	36	6	SGSA	TX	Psychiatry	Mid September	Mid December	Promptly after Oct 1 (MSPE release)	December	Y	2018200031	N/A														Texas A&M University Health Science Center College of Medicine
210-214	210-214	212	212	No	0	4th	0	No	No	0		No	1	0	0	6	3	No	1st	1st	2nd	25	14	SGSA	LA	Family Medicine	Late December	After Rank List Submission	Early October	November	Y	2019050169	No	No	$5000-$5499	$500-$999	$4000-$4499	$7000-$7499	No								LSU Health Sciences Center School of Medicine in New Orleans
210-214	210-214	212	212	No	0	4th	0	No	No	0		No	2	3	0	8	6	No	2nd	1st	1st	25	7	WGSA		Psychiatry	Late September	Late November	Late October	December	Y	2018200158	N/A														University of Washington School of Medicine
210-214	210-214	212	212	No	0	4th	0	No	No	0	PhD	Yes	0					No	1st	1st	1st	25	6	CGSA	MO	Internal Medicine		Late November	Mid October	December	Y	2019060148	No	No	$1500-$1999	$500-$999	$500-$999	$3000-$3499	No								Saint Louis University School of Medicine
210-214	210-214	212	212	No	0	N/A	0	No	No	0		No	2	2	1	11	6	No	1st	1st	1st	28	10	CGSA	WI	Family Medicine	Late January	Early January	Early October	December	Y	2019050515	No	No	$500-$999	<$500	N/A	$1000-$1499	No								Medical College of Wisconsin
210-214	210-214	212	212	No	0	4th	0	No	Yes	1	Other	No	0	0	0	4	0	No	1st	1st	1st	45	7	SGSA	LA	Psychiatry	Late November	Mid October	Early October	December	Y	2018200259	N/A														LSU Health Sciences Center School of Medicine in New Orleans
210-214	210-214	212	212	No	0	4th	0	No	Yes	1	PhD	No	9	7	9	7		No	1st	1st	1st	35	12	WGSA		Pediatrics	Mid September	Mid September	Late October	November	Y	2019170628	No	No	$6500-$6999	<$500	<$500	$6500-$6999	Yes	Helpful	Helpful	Neutral	Agree	Agree	Agree	Strongly Agree	University of Utah School of Medicine
210-214	210-214	212	212	No	0	N/A	1	No	No	0		No	1	1	0	10	4	No	1st	1st	1st	21	11	NEGSA		Pediatrics	Mid September	Mid September	Early October	November	Y	2018170541	N/A														Drexel University College of Medicine
210-214	210-214	212	212	No	0	N/A	1	No	No	0	Other	No	0	0	0	4	2	No	1st	1st	1st	50	10	CGSA	IL	Internal Medicine	Mid January	Mid January	Mid October	November	Y	2019060718	No	No	$1500-$1999	$2000-$2499	N/A	$3500-$3999	No								Chicago Medical School at Rosalind Franklin University of Medicine and Science
210-214	210-214	212	212	No	0	N/A	1	No	Yes	1		No	4	3	0	11	3	Yes	1st	1st	1st	41	15	SGSA	TX	Family Medicine	Mid September	Mid September	Promptly after Oct 1 (MSPE release)	November	Y	2018050177	N/A														Texas Tech University Health Sciences Center Paul L. Foster School of Medicine
210-214	210-214	212	212	No	0	2nd	2	No	No	0	Other	No	2	1	0	8	3	No	1st	1st	1st	28	13	CGSA	IL	Family Medicine	Mid September	Mid September	Promptly after Oct 1 (MSPE release)	November	Y	2019050115	No	No	<$500	$500-$999	<$500	$1000-$1499	No								Chicago Medical School at Rosalind Franklin University of Medicine and Science
210-214	210-214	212	212	No	0	N/A	2	No	Yes	1		No	2	0	0	6	4	No	1st	1st	1st	91	12	NEGSA	DC	Emergency Medicine	Late October	Late November	Mid October	November	Y	2019040226	No	No	$1000-$1499	$500-$999	$1000-$1499	$3000-$3499	No								George Washington University School of Medicine and Health Sciences
210-214	210-214	212	212	No School Chapter	0	2nd	2	No	No	0	MSc	No	2	5	2	5	5	No	1st	1st	1st	47	22	CGSA	MI	Internal Medicine	Early October	Mid November	Early October	November	Y	2018060646	N/A														Central Michigan University College of Medicine
210-214	210-214	212	212	No	0	3rd	0	Yes	No	0		No	1	0	0	7	3	No	1st	1st	1st	16	8	NEGSA	DC	Family Medicine	Mid November	Late January	Late October	December	Y	2019050296	No	No	<$500	<$500	$500-$999	$2000-$2499	No								George Washington University School of Medicine and Health Sciences
210-214	210-214	212	212	No	0	2nd	1	Yes	No	0			3	1	0	4	5	No	1st	1st	1st	34	12	SGSA	SC	Pediatrics	Mid October	Mid October	Mid October	December	Y	2018170088	N/A														University of South Carolina School of Medicine Columbia
210-214	210-214	212	212	No	0	3rd	1	Yes	No	0	Other	No	7	2	2	7	1	No	1st	1st	1st	29	11	NEGSA	NY	Psychiatry	Mid October	Mid December	Early October	November	Y	2019200114	No	No	$1000-$1499	$500-$999	$500-$999	$2500-$2999	No								Zucker School of Medicine at Hofstra/Northwell
210-214	210-214	212	212	No	0	4th	1	Yes	No	0		No	2	2	0	4	2	No	1st	1st	1st	1	10	CGSA	IL	Pathology	Mid September	Mid December	Promptly after Oct 1 (MSPE release)	November	Y	2019160016	No	No	$1000-$1499	$1000-$1499	$1000-$1499	$3000-$3499	No								University of Illinois College of Medicine
210-214	210-214	212	212	No	0	N/A	1	Yes	No	0		No	0	0	0	4	3	No	1st	1st	1st	18	10	NEGSA	MA	Family Medicine	Mid September	Late November	Promptly after Oct 1 (MSPE release)	November	Y	2019050198	No	Yes	$2500-$2999	<$500	$1000-$1499	$5000-$5499	No								Boston University School of Medicine
210-214	210-214	212	212	No	0	4th	4	Yes	No	0	Other	No	1	0	1	11	2	Yes	1st	3rd	1st	1	2	WGSA		Pediatrics	Early January	Mid September	Late October	November	Y	2019170117	No	Yes	$2000-$2499	$1500-$1999	$1000-$1499	$4000-$4499	Yes	Helpful	Helpful	N/A	Agree	Agree	Agree	Agree	University of New Mexico School of Medicine
210-214	210-214	212	212	No	0	N/A	4	Yes	No	0	MSc	No	3	11	7	4	5	No	1st	1st	1st	76	6	CGSA	MN	Emergency Medicine	Late September	Mid December	Early October	December	Y	2018040216	N/A														University of Minnesota Medical School
210-214	215-219	212	217	No	0	4th	1		No	0			2	1				No	1st			92	8	SGSA	TX	Internal Medicine	Early November	Early December	Late October	N/A	Y	2017060093	N/A														University of Texas Southwestern Medical School
210-214	215-219	212	217	No	0	N/A	1		No	0			1	1				No	1st			87	6	SGSA	TX	Anesthesiology	Late September	Late September	Late September (before MSPE release)	N/A	Y	2017010018	N/A														Texas Tech University Health Sciences Center School of Medicine
210-214	215-219	212	217	No	0	2nd	0	N/A	No	0		No	2	3	0	11	4	No	1st	1st	1st	21	4	SGSA	FL	Family Medicine	Early December	Mid September	Mid November	January	Y	2018050464	N/A														University of Central Florida College of Medicine
210-214	215-219	212	217	No	0	4th	0	N/A	No	0	MSc	No	7	4	1	5	7	No	1st	1st	1st	226	0	SGSA	TX	Emergency Medicine	Mid September	Mid September	Late October	November	Y	2019040439	No	No	$4500-$4999	$3500 and above	$5000-$5499	$15500-$15999	Yes	Very Helpful	Very Helpful	Agree	Agree	Agree	Agree	Strongly Disagree	Texas Tech University Health Sciences Center School of Medicine
210-214	215-219	212	217	No	0	4th	0	N/A	No	0	MSc	No	7	4	1	5	7	No	1st	1st	1st	226	7	SGSA	TX	Emergency Medicine	Mid September	Mid September	Late October	November	Y	2019040438	No	No	$4500-$4999	$3500 and above	$5000-$5499	$15500-$15999	Yes	Very Helpful	Very Helpful	Agree	Agree	Agree	Agree	Strongly Disagree	Texas Tech University Health Sciences Center School of Medicine
210-214	215-219	212	217	No	0	3rd	0	No	No	0		No	0	0	0	7	1	No	1st	1st	2nd	31	7	SGSA	TX	Pediatrics	Mid October	Late January	Late September (before MSPE release)	November	Y	2019170569	No	No	$500-$999	$500-$999	N/A	$1500-$1999	No								Baylor College of Medicine
210-214	215-219	212	217	No	0	3rd	0	No	No	0		No	1	1	0	7	3	No	1st	2nd	1st	67	15	NEGSA	NY	Family Medicine	Mid September	Mid September	Early October	December	Y	2018050043	N/A														Albany Medical College
210-214	215-219	212	217	No	0	4th	0	No	No	0	Other	Yes	4	0	3	8	2	No	1st	1st	1st	35	7	SGSA	TX	Internal Medicine-Pediatrics	Mid September	Mid September	Promptly after Oct 1 (MSPE release)	November	Y	2018070048	N/A														Texas A&M University Health Science Center College of Medicine
210-214	215-219	212	217	No	0	N/A	0	No	No	0		No	0	0	0	2	6	No	2nd	1st	2nd	1	4	WGSA	AZ	Psychiatry	Mid September	After Rank List Submission	Early October	November	Y	2019200148	No	No	<$500	$500-$999	<$500	$500-$999	Yes								University of Arizona College of Medicine- Tucson
210-214	215-219	212	217	No	0	N/A	0	No	Yes	1		No	3	1	0	11	10	No	1st	1st	1st	24	18	WGSA		Family Medicine	Late September	Mid October	Promptly after Oct 1 (MSPE release)	December	Y	2019050127	No	No	$4000-$4499	$500-$999	$3000-$3499	$8000-$8499	No								University of Hawaii at Manoa John A. Burns School of Medicine
210-214	215-219	212	217	No	0	3rd	1	No	No	0	MBA	No	2	0	1	3	3	No	1st	1st	1st	17	7	SGSA	KY	Pediatrics	Mid September	Mid September	Early October	November	Y	2019170437	No	No	<$500	<$500	N/A	$500-$999	No								University of Louisville School of Medicine
210-214	215-219	212	217	No	0	N/A	1	No	No	0		No	4	0	4	3	0	No	1st	1st	1st	7	11	NEGSA	DC	Family Medicine	Mid October	Late January	Promptly after Oct 1 (MSPE release)	December	Y	2019050262	No	No	$2000-$2499	$500-$999	$2500-$2999	$5500-$5999	No								George Washington University School of Medicine and Health Sciences
210-214	215-219	212	217	No	0	N/A	1	No	No	0	Other	No	5	5	1	7	5	No		1st	1st	71	7	CGSA		Internal Medicine	Mid September	Mid September	Late October	November	Y	2018060669	N/A														Northeast Ohio Medical University College of Medicine
210-214	215-219	212	217	No	0	3rd	2	No	No	0		No	6	3	1	7	5	No	1st	1st	1st	79	13	CGSA	MI	Psychiatry	Mid September	Mid September	Mid October	November	Y	2019200059	No	Yes	$2500-$2999	$1000-$1499	N/A	$4000-$4499	Yes	Very Helpful	Helpful	N/A	Strongly Agree	Neutral	Strongly Agree	Disagree	Michigan State University College of Human Medicine
210-214	215-219	212	217	No	0	N/A	2	No	Yes	1		No	2	1	0	7	6	No		1st	1st	27	9	SGSA		Pediatrics	Mid September	Mid December	Promptly after Oct 1 (MSPE release)	November	Y	2018170428	N/A														University of Alabama School of Medicine
210-214	215-219	212	217	No	0	N/A	3	No	No	0		No	2	3	0	6	3	No	1st	1st	1st	23	10	CGSA	WI	Family Medicine	Early December	Early November	Late October	November	Y	2019050526	No	No	$500-$999	<$500	N/A	$1000-$1499	No								Medical College of Wisconsin
210-214	215-219	212	217	No	0	4th	0	Yes	No	0	Other	No	4	2	1	5	3	No	1st	1st	1st	20	15	SGSA	VA	Family Medicine	Late October	Late October	Early October	December	Y	2018050450	N/A														Eastern Virginia Medical School
210-214	215-219	212	217	No	0	2nd	1	Yes	No	0		No	11	11	4	10	7	No	1st	1st	2nd	34	12	SGSA	KY	Internal Medicine	Mid September	After Rank List Submission	Late October	December	Y	2019061020	No	No	$1500-$1999	$1000-$1499	N/A	$2000-$2499	No								University of Louisville School of Medicine
210-214	215-219	212	217	No	0	3rd	1	Yes	No	0		No	3	2	0	6	4	No	1st	1st	1st	11	12	NEGSA	NJ	Psychiatry	Mid September	Mid September	Mid October	November	Y	2019200315	No	No	$1500-$1999	$1000-$1499	N/A	$2500-$2999	No								Rutgers New Jersey Medical School
210-214	215-219	212	217	No	0	N/A	1	Yes	No	0	Other	No	6	3	6	8	3	No	1st	1st	1st	21	8	WGSA		Radiology	Mid September	Late January	Early October	January	Y	2018220154	N/A														University of Arizona College of Medicine- Tucson
210-214	215-219	212	217	No	0	2nd	4	Yes	No	0		No	8	3	2	6	6	No	1st	1st	1st	10	10	CGSA	OH	Psychiatry	Mid September	Late January	Promptly after Oct 1 (MSPE release)	November	Y	2019200255	No	No	$1500-$1999	$1000-$1499	<$500	$3000-$3499	No								Ohio State University College of Medicine
210-214	215-219	212	217	No	0	4th	4	Yes	No	0	Other	No	2	3	2	4	1	Yes	1st	1st	1st	67	14	CGSA	IL	Emergency Medicine	Mid September	Late October	Early November	November	Y	2018040393	N/A														Chicago Medical School at Rosalind Franklin University of Medicine and Science
210-214	215-219	212	217	No	0	4th	5	Yes	No	0		No	0	0	0	5	1	No	1st	1st	1st	42	10	CGSA	IL	Pediatrics	Mid November	Mid January	Late October	December	Y	2018170218	N/A														University of Illinois College of Medicine
210-214	215-219	212	217	No	0	N/A	5	Yes	No	0		No	4	2	1	11	4	No	1st	1st	1st	6	10	WGSA		Family Medicine	Mid September	Mid September	Mid November	November	Y	2018050013	N/A														University of Arizona College of Medicine- Phoenix
210-214	220-224	212	222	No	0	3rd	0		No	0			0	0				No	1st			34	10	SGSA	TX	Internal Medicine	Mid September	Early January	Late October	N/A	Y	2017060015	N/A														Texas A&M University Health Science Center College of Medicine
210-214	220-224	212	222	No	0	3rd	0		No	0		No	4	8	2	10	3	Yes	1st	1st	1st	45	9	SGSA	SC	Internal Medicine	Mid September	Mid September	Promptly after Oct 1 (MSPE release)	November	Y	2019060364	No	Yes	$500-$999	<$500	N/A	$1000-$1499	No								University of South Carolina School of Medicine Columbia
210-214	220-224	212	222	No	0	4th	0		No	0			1	0				No	1st			60	12	SGSA	TX	Psychiatry	Mid September	Mid October	Late September (before MSPE release)	N/A	Y	2017200023	N/A														University of Texas Southwestern Medical School
210-214	220-224	212	222	No	0	N/A	0		Yes	1			1	4				No	1st			8	7	SGSA	TX	Psychiatry	Early October	Late January	Early October	N/A	Y	2017200026	N/A														McGovern Medical School at The University of Texas Health Science Center at Houston
210-214	220-224	212	222	No	0	3rd	2		No	0			1	2				No	1st			12	0	SGSA	TX	Psychiatry	Late September	Late January	N/A	N/A	Y	2017200030	N/A														University of Texas Health Science Center at San Antonio Joe R. and Teresa Lozano Long School of Medicine
210-214	220-224	212	222	No	0	4th	0	N/A	No	0	MBA	No	3	1	0	2	1	Yes	2nd	1st	3rd	4	10	SGSA	KY	Internal Medicine	Early October	After Rank List Submission	Promptly after Oct 1 (MSPE release)	November	Y	2019060347	Yes	No	<$500	<$500	N/A	$1000-$1499	No								University of Kentucky College of Medicine
210-214	220-224	212	222	No	0	N/A	0	N/A	No	0		No	2	3	2	3	1	No	1st	1st	1st	30	12	SGSA	FL	Internal Medicine	Mid September	Mid September	Early October	November	Y	2019061019	No	No	$2000-$2499	$500-$999	$500-$999	$3000-$3499	Yes	Very Helpful	Did Not Use	Agree	Agree	Agree	Agree	Strongly Disagree	University of Central Florida College of Medicine
210-214	220-224	212	222	No	0	3rd	1	N/A	No	0		No	3	8	4	11	11	No	1st	1st		37	10	SGSA	TX	Physical Medicine & Rehabilitation	Mid September		Mid October	November	Y	2018180051	N/A														University of North Texas Health Science Center Texas College of Osteopathic Medicine
210-214	220-224	212	222	No	0	N/A	1	N/A	No	0		No	3	2	0	8	2	No	1st	1st	1st	77	10	CGSA	MI	Physical Medicine & Rehabilitation	Mid September	Mid September	Early October	December	Y	2018180012	N/A														Michigan State University College of Human Medicine
210-214	220-224	212	222	No	0	N/A	1	N/A	No	0		No	4	3	1	5	2	Yes	1st	1st	1st	37	11	CGSA	MI	Emergency Medicine	Mid September	Mid September	Late October	December	Y	2018040146	N/A														Michigan State University College of Human Medicine
210-214	220-224	212	222	No	0	3rd	2	N/A	No	0	MSc	No	1	3	0	3	2	No	1st	1st	1st	41	12	SGSA	LA	Internal Medicine-Pediatrics	Mid September	Mid September	Early November	December	Y	2018070036	N/A														Tulane University School of Medicine
210-214	220-224	212	222	No	0	3rd	3	N/A	No	0		No	1	0	0	6	5	No	1st	1st	1st	26	11	SGSA	LA	Physical Medicine & Rehabilitation	Mid September	Mid November	Mid October	October	Y	2018180045	N/A														Tulane University School of Medicine
210-214	220-224	212	222	No	0	3rd	0	No	No	0		No	4	11	4	6	0	No	1st	1st	1st	44	13	WGSA		Internal Medicine	Late October	Late January	Promptly after Oct 1 (MSPE release)	November	Y	2018060557	N/A														University of Utah School of Medicine
210-214	220-224	212	222	No	0	3rd	0	No	No	0	Other	No	1	3	0	6	3	Yes	1st	1st	1st	34	13	SGSA	TX	Internal Medicine	Mid September	Mid October	Early October	November	Y	2018060696	N/A														University of Texas Medical Branch at Galveston School of Medicine
210-214	220-224	212	222	No	0	4th	0	No	No	0		No	2	2	0	4	0	Yes	2nd	1st	2nd	41	1	SGSA	WV	Psychiatry	Late January	Late January	Early October	October	Y	2019200223	No	Yes	<$500	$500-$999	N/A	$1000-$1499	No								Marshall University Joan C. Edwards School of Medicine
210-214	220-224	212	222	No	0	4th	0	No	No	0		No	3	3	0	5	3	No	1st	1st	1st	17	18	SGSA	VA	Internal Medicine	Mid September	Mid September	Mid October	December	Y	2019060225	Yes	No	$6000-$6499	$500-$999	N/A	$6500-$6999	No								Virginia Commonwealth University School of Medicine
210-214	220-224	212	222	No	0	N/A	0	No	No	0		No	0	0	0	7	5	No	1st	2nd	1st	68	9	NEGSA	NY	Psychiatry	Mid September	Mid October	Late November	January	Y	2018200196	N/A														State University of New York Upstate Medical University College of Medicine
210-214	220-224	212	222	No	0	N/A	0	No	No	0		No	4	3	1	5	2	No	1st	1st		33	0	SGSA	KY	Internal Medicine		Mid September	Late September (before MSPE release)	November	Y	2018060637	N/A														University of Louisville School of Medicine
210-214	220-224	212	222	No	0	N/A	0	No	No	0		No	6	1	6	7	3	Yes		2nd	1st	20	4	SGSA	NC	Emergency Medicine	Mid December	Mid January	Late November	December	Y	2019040519	No	Yes	$500-$999	$2000-$2499	$1000-$1499	$4000-$4499	Yes	Helpful	Helpful	Neutral	Agree	Neutral	Neutral	Disagree	Wake Forest School of Medicine of Wake Forest Baptist Medical Center
210-214	220-224	212	222	No	0	N/A	0	No	No	0	Other	No	2	0	0	2	0	Yes	1st	2nd	1st	41	8	CGSA		Psychiatry	Late September	Mid September	Late November	December	Y	2018200036	N/A														Northeast Ohio Medical University College of Medicine
210-214	220-224	212	222	No	0	3rd	0	No	Yes	1		No	4	0	0	11	5	No	1st	1st	1st	50	10	SGSA	TX	Obstetrics & Gynecology	Mid September	Early November	Mid November	December	Y	2018120154	N/A														Texas A&M University Health Science Center College of Medicine
210-214	220-224	212	222	No	0	N/A	0	No	Yes	1		No	3	5	1	11	5	No	1st	1st	1st	59	15	NEGSA		Obstetrics & Gynecology	Mid September	Early October	Early November	November	Y	2018120187	N/A														Cooper Medical School of Rowan University
210-214	220-224	212	222	No	0	N/A	0	No	Yes	1		No	6	11	3	8	5	Yes	1st	1st	1st	30	9	CGSA	MI	Neurology	Mid September	Mid September	Mid October	November	Y	2018110017	N/A														Michigan State University College of Human Medicine
210-214	220-224	212	222	No	0	N/A	0	No	Yes	1	Other	No	6	8	2	3	3	Yes	1st	1st	1st	35	8	CGSA	MI	Internal Medicine	Mid October	Mid October	Mid November	December	Y	2018060721	N/A														Michigan State University College of Human Medicine
210-214	220-224	212	222	No	0	3rd	1	No	No	0		No	11	11	1	8	4	No	1st	1st	1st	7	6	SGSA	TX	Family Medicine	Mid October	Early December	Promptly after Oct 1 (MSPE release)	November	Y	2019050545	No	No	<$500	<$500	<$500	<$500	Yes	Very Helpful	Did Not Use	Neutral	Agree	Neutral	Neutral	Neutral	Texas A&M University Health Science Center College of Medicine
210-214	220-224	212	222	No	0	4th	1	No	No	0		No	1	3	0	1	0	No	1st	1st	1st	26	0	SGSA	TX	Family Medicine	Early October	Mid September	Mid October	November	Y	2019050394	No	Yes	$500-$999	<$500	$500-$999	$2000-$2499	Yes	Did Not Use	Very Helpful	N/A	Agree	N/A	Strongly Agree	Agree	Texas Tech University Health Sciences Center School of Medicine
210-214	220-224	212	222	No	0	4th	1	No	No	0		No	3	2	1	11	5	No	1st	1st	1st	83	4	SGSA	VA	Surgery	Mid October	Mid October	Early November	January	Y	2019230070	No	No	$2500-$2999	$1000-$1499	$2000-$2499	$5000-$5499	No								University of Virginia School of Medicine
210-214	220-224	212	222	No	0	1st	1	No	Yes	1		No	1	4	1	11	5	No	1st	1st	1st	7	7	CGSA	MN	Family Medicine	Mid September	Mid September	Late September (before MSPE release)	November	Y	2018050466	N/A														University of Minnesota Medical School
210-214	220-224	212	222	No	0	N/A	1	No	Yes	1	Other	No	3	2	2	5	6	No	1st	1st	1st	97	15	SGSA	NC	Emergency Medicine	Mid September	Early January	Late October	December	Y	2018040343	N/A														Wake Forest School of Medicine of Wake Forest Baptist Medical Center
210-214	220-224	212	222	No	0	N/A	2	No	No	0		No	0	0	0	3	1	No	1st	1st	1st	7	10	CGSA	MN	Family Medicine	Mid September	Early December	Late September (before MSPE release)	November	Y	2018050182	N/A														University of Minnesota Medical School
210-214	220-224	212	222	No	0	2nd	3	No	No	0		No	2	1	0	4	3	No	1st	1st	1st	38	12	NEGSA	PA	Pediatrics	Mid September	Mid January	Early October	November	Y	2018170119	N/A														Sidney Kimmel Medical College at Thomas Jefferson University
210-214	220-224	212	222	No	0	4th	0	Yes	No	0		No	1	3	1	5	4	Yes	1st	1st	1st	126	5	NEGSA	NY	Anesthesiology	Late January	Late January	Late September (before MSPE release)	December	Y	2018010216	N/A														Stony Brook University School of Medicine
210-214	220-224	212	222	No	0	N/A	0	Yes	No	0		No	3	1	0	3	3	No	1st	1st	1st	32	15	NEGSA		Pediatrics	Mid September	Early December	Late September (before MSPE release)	November	Y	2018170500	N/A														Robert Larner, M.D. College of Medicine at the University of Vermont
210-214	220-224	212	222	No	0	N/A	0	Yes	No	0	PhD	Yes	1	1	4	1	0	Yes	1st	1st	1st	5	2	NEGSA	NY	Internal Medicine	Mid September	Mid September	Late September (before MSPE release)	October	Y	2019060376	No	No	<$500	$1000-$1499	N/A	$1500-$1999	No								Zucker School of Medicine at Hofstra/Northwell
210-214	220-224	212	222	No	0	4th	1	Yes	No	0		No	2	1	1	2	2	No	1st	1st	1st	50	5	SGSA	VA	Physical Medicine & Rehabilitation	Mid September	Mid September	Promptly after Oct 1 (MSPE release)	December	Y	2019180021	No	No	$1000-$1499	$2500-$2999	N/A	$4000-$4499	No								Virginia Commonwealth University School of Medicine
210-214	220-224	212	222	No	0	N/A	1	Yes	No	0		No	3	0	0	6	3	No	1st	1st	1st	8	6			Family Medicine	Mid September	Mid September	Early October	December	Y	2018050208	N/A
210-214	220-224	212	222	No	0	3rd	1	Yes	Yes	1		No	2	2	1	6	3	No	1st	1st	2nd	32	10	SGSA	SC	Internal Medicine	Mid September	Late January	Early October	November	Y	2018060149	N/A														University of South Carolina School of Medicine Columbia
210-214	220-224	212	222	No	0	3rd	2	Yes	No	0		No	4	6	0	11	5	No	1st	1st	1st	66	13	SGSA	LA	Physical Medicine & Rehabilitation	Early October	Late January	Mid October	November	Y	2019180026	No	Yes	$3000-$3499	$1500-$1999	$1000-$1499	$5500-$5999	No								LSU Health Sciences Center School of Medicine in New Orleans
210-214	220-224	212	222	No	0	4th	2	Yes	No	0		No	6	3	0	6	4	Yes	3rd	1st	1st	40	4	CGSA1		Surgery	Mid September	Mid September	Early October	November	Y	2019230257	No	Yes	<$500	$1500-$1999	<$500	$2000-$2499	No								University of Kansas School of Medicine
210-214	220-224	212	222	No	0	4th	2	Yes	Yes	1	MPH	No	4	4	0	5	4	No	1st	1st	1st	48	6	SGSA	FL	Obstetrics & Gynecology	Early October	Mid December	Early October	November	Y	2018120207	N/A														University of Miami Leonard M. Miller School of Medicine
210-214	220-224	212	222	No	0	3rd	3	Yes	No	0		No	0	0	0	7	7	No	2nd	1st	1st	17	7	SGSA	MI	Family Medicine	Early November	Late January	Early November	November	Y	2019050113	No	No	$1000-$1499	<$500	$500-$999	$1000-$1499	No								University of Mississippi School of Medicine
210-214	220-224	212	222	No	0	3rd	3	Yes	No	0		No	2	5	1	4	2	No	1st	1st	1st	57	6	WGSA		Anesthesiology	Mid September	Mid September	Early October	October	Y	2018010232	N/A														University of New Mexico School of Medicine
210-214	220-224	212	222	No	0	N/A	3	Yes	No	0		No	1	2	0	6	3	No	1st	1st	1st	12	10	NEGSA		Family Medicine	Mid September	Mid September	Late October	December	Y	2018050493	N/A														Drexel University College of Medicine
210-214	220-224	212	222	No	0	2nd	4	Yes	No	0		No	0	0	0	4	1	No	1st	1st	1st	18	11	CGSA		Pediatrics	Late September	Mid September	Late September (before MSPE release)	December	Y	2018170070	N/A														University of Wisconsin School of Medicine and Public Health
210-214	220-224	212	222	No	0	2nd	4	Yes	No	0		No	0	0	0	11	11	No	3rd	1st	1st	32	8	SGSA	MI	Family Medicine	Mid September	Mid September	Promptly after Oct 1 (MSPE release)	November	Y	2019050285	No	Yes	$500-$999	<$500	<$500	$1500-$1999	No								University of Mississippi School of Medicine
210-214	220-224	212	222	No	0	3rd	4	Yes	No	0		Yes	1	2	0	4	2	No	1st	1st	1st	24	8	NEGSA	PA	Neurology	Mid September	Mid September	Early October	November	Y	2018110039	N/A														Sidney Kimmel Medical College at Thomas Jefferson University
210-214	220-224	212	222	No	0	N/A	4	Yes	No	0	MSc	No	5	3	0	11	5	No	1st	1st	1st	35	8	CGSA	MN	Obstetrics & Gynecology	Mid September	Early January	Late October	December	Y	2018120198	N/A														University of Minnesota Medical School
210-214	220-224	212	222	No	0	2nd	4	Yes	Yes	1		No	2	3	0	11	5	No	1st	1st	1st	16	15	CGSA	IL	Family Medicine	Mid September	Mid January	Promptly after Oct 1 (MSPE release)	December	Y	2018050011	N/A														Chicago Medical School at Rosalind Franklin University of Medicine and Science
210-214	220-224	212	222	No	0	3rd	5	Yes	No	0	MPH	No	2	3	0	8	1	No	1st	1st	1st	23	9	SGSA	TX	Pediatrics	Late September	Mid January	Late September (before MSPE release)	November	Y	2019170478	No	No	$500-$999	<$500	N/A	$1000-$1499	Yes	Helpful	Did Not Use	N/A	Strongly Agree	N/A	Strongly Agree	Strongly Agree	University of Texas Health Science Center at San Antonio Joe R. and Teresa Lozano Long School of Medicine
210-214	220-224	212	222	No	0	4th	6	Yes	No	0		No	3	3	1	11	5	No	2nd	1st	1st	25	0	NEGSA	PA	Family Medicine	Mid September	Mid September	Late October	December	Y	2018050074	N/A														Sidney Kimmel Medical College at Thomas Jefferson University
210-214	220-224	212	222	No School Chapter	0	N/A	8	Yes	No School Chapter	0		Yes	4	4	1	8	6	No	1st	1st	1st	12	9	NEGSA	CT	Psychiatry	Mid September	Mid December	Early October	November	Y	2018200120	N/A														Yale School of Medicine
210-214	225-229	212	227	No	0	3rd	0		No	0			2	2				No	1st			17	16	SGSA	TX	Obstetrics & Gynecology			Early October	N/A	Y	2017120056	N/A														Texas A&M University Health Science Center College of Medicine
210-214	225-229	212	227	No	0	4th	0		No	0			0	0				Yes	1st			7	7	SGSA	TX	Neurology	Mid September	Mid September	Late September (before MSPE release)	N/A	Y	2017110003	N/A														Texas A&M University Health Science Center College of Medicine
210-214	225-229	212	227	No	0	4th	0		No	0			0	0				Yes	1st			7	7	SGSA	TX	Neurology	Mid September	Mid September	Late September (before MSPE release)	N/A	Y	2017110004	N/A														Texas A&M University Health Science Center College of Medicine
210-214	225-229	212	227	No	0	4th	0		No	0			3	7				No	1st			109	13	SGSA	TX	Surgery	Mid September	Mid September	Early October	N/A	Y	2017230004	N/A														Texas A&M University Health Science Center College of Medicine
210-214	225-229	212	227	No	0	N/A	0		No	0			6	6				Yes	1st			1	1	SGSA	TX	Internal Medicine-Preliminary	Late October		Late November	N/A	Y	2017080009	N/A														McGovern Medical School at The University of Texas Health Science Center at Houston
210-214	225-229	212	227	No	0	3rd	0		Yes	1			6	11				No	1st			32	14	SGSA	TX	Internal Medicine	Mid September	Late September	Early November	N/A	Y	2017060023	N/A														Texas Tech University Health Sciences Center Paul L. Foster School of Medicine
210-214	225-229	212	227	No	0	N/A	1		No	0			1	2				No	1st			10	5	SGSA	TX	Pediatrics	Late October	Late January	Promptly after Oct 1 (MSPE release)	N/A	Y	2017170083	N/A														McGovern Medical School at The University of Texas Health Science Center at Houston
210-214	225-229	212	227	No	0	N/A	1		No	0			2	3				No	1st			29	12	SGSA	TX	Pediatrics	Mid September	Late January	Promptly after Oct 1 (MSPE release)	N/A	Y	2017170008	N/A														Texas Tech University Health Sciences Center Paul L. Foster School of Medicine
210-214	225-229	212	227	No	0	1st	2	N/A	No	0	MPH	No	4	2	0	4	8	No	2nd	1st	1st	22	12	CGSA	MI	Neurology	Mid September	Late December	Mid October	November	Y	2019110084	No	Yes	$3500-$3999	$500-$999	$2500-$2999	$9000-$9499	No								Michigan State University College of Human Medicine
210-214	225-229	212	227	No	0	2nd	0	No	No	0		No	0	0	0	7	3	No	1st	1st	1st	46	12	SGSA	TX	Psychiatry	Mid September	Mid September	Mid October	December	Y	2018200095	N/A														Texas A&M University Health Science Center College of Medicine
210-214	225-229	212	227	No	0	3rd	0	No	No	0		No	2	1	0	4	3	No	1st	1st	1st	107	9	CGSA	IL	Psychiatry	Late January	Mid September	Mid October	November	Y	2019200234	No	No	$3000-$3499	$1500-$1999	N/A	$8000-$8499	No								Chicago Medical School at Rosalind Franklin University of Medicine and Science
210-214	225-229	212	227	No	0	3rd	0	No	No	0		No	3	2	1	3	0	No	1st	1st	1st	44	1	WGSA	WA	Surgery	Mid September	Mid September	Early November	December	Y	2019230322	No	No	$500-$999	$1000-$1499	N/A	$1500-$1999	No								University of Washington School of Medicine
210-214	225-229	212	227	No	0	3rd	0	No	No	0	Other	Yes	5	8	3	5	2	No	1st	1st		26	8	SGSA	TX	Anesthesiology	Mid September		Early October	December	Y	2019010008	No	No	$500-$999	<$500	<$500	$1500-$1999	Yes	Did Not Use	Very Helpful	Disagree	Agree	Disagree	Strongly Agree	Neutral	McGovern Medical School at The University of Texas Health Science Center at Houston
210-214	225-229	212	227	No	0	4th	0	No	No	0		No	1	2	0	7	7	No	1st	1st	1st	19	7	SGSA	LA	Psychiatry	Early October	Late December	Late October	November	Y	2019200300	No	No	$500-$999	$500-$999	$1000-$1499	$2000-$2499	Yes	Helpful	Helpful	Disagree	Disagree	Agree	Disagree	Disagree	Louisiana State University School of Medicine in Shreveport
210-214	225-229	212	227	No	0	4th	0	No	No	0		No	1	3	0	5	2	Yes	1st	1st	1st	89	5	SGSA	TX	Surgery	Mid October	Mid October	Late October	December	Y	2019230365	No	No	$2000-$2499	$2500-$2999	N/A	$5000-$5499	Yes	Very Helpful	Very Helpful	N/A	Strongly Agree	Agree	Strongly Agree	Neutral	Texas Tech University Health Sciences Center School of Medicine
210-214	225-229	212	227	No	0	4th	0	No	No	0		No	2	5	0	8	2	No	1st	1st	1st	51	17	SGSA	TX	Pediatrics	Mid September	Mid October	Early November	December	Y	2018170437	N/A														Texas Tech University Health Sciences Center School of Medicine
210-214	225-229	212	227	No	0	4th	0	No	No	0		No	4	4	0	0	0	No	1st	1st	1st	59	12	SGSA	TX	Internal Medicine	Late September	Late October	Early November	December	Y	2018060069	N/A														Texas A&M University Health Science Center College of Medicine
210-214	225-229	212	227	No	0	4th	0	No	No	0		No	9	11	5	3	6	No	1st	1st	1st	90	9	SGSA	FL	Obstetrics & Gynecology	Mid September	Mid September	Early October	November	Y	2018120057	N/A														University of Central Florida College of Medicine
210-214	225-229	212	227	No	0	4th	0	No	No	0	Other	No	3	2	2	3	0	No	1st	1st	1st	3	10	SGSA	VA	Family Medicine	Late September	Late November	Mid October	December	Y	2019050456	No	No	<$500	<$500	<$500	<$500	No								Virginia Commonwealth University School of Medicine
210-214	225-229	212	227	No	0	N/A	0	No	No	0		No	1	0	0	6	6	Yes	1st	1st	1st	23	9	SGSA	TX	Family Medicine	Early November	Mid December	Promptly after Oct 1 (MSPE release)	November	Y	2018050017	N/A														University of Texas Medical Branch at Galveston School of Medicine
210-214	225-229	212	227	No	0	N/A	0	No	No	0		No	2	0	0	6	5	No	1st	1st	1st	41	9	SGSA	SC	Internal Medicine	Mid September	Mid January	Early October	December	Y	2018060719	N/A														Medical University of South Carolina College of Medicine
210-214	225-229	212	227	No	0	N/A	0	No	No	0		No	2	6	0	11	11	No	2nd	1st	1st	40	19	WGSA	WA	Family Medicine	Mid September	Mid September	Late September (before MSPE release)	December	Y	2019050412	No	No	$500-$999	$500-$999	$500-$999	$2500-$2999	Yes	Very Helpful	Very Helpful	N/A	Agree	N/A		Neutral	University of Washington School of Medicine
210-214	225-229	212	227	No	0	N/A	0	No	No	0		No	4	10	2	11	11	No	1st	1st	1st	53	13	NEGSA		Obstetrics & Gynecology	Mid September	Mid September	Early October	November	Y	2018120349	N/A														Drexel University College of Medicine
210-214	225-229	212	227	No	0	N/A	0	No	No	0	MSc	No	2	0	0	5	2	Yes	1st	1st	1st	54	21	CGSA	MI	Pediatrics	Late October	Mid September	Promptly after Oct 1 (MSPE release)	December	Y	2018170129	N/A														Michigan State University College of Human Medicine
210-214	225-229	212	227	No	0	N/A	0	No	Yes	1		No	2	4	0	11	0	No	1st	1st	1st	128	18	SGSA	TX	Psychiatry	Mid November	Late January	Late October	November	Y	2019200277	No	Yes	$2500-$2999	$3000-$3499	<$500	$6000-$6499	No								University of Texas Medical Branch at Galveston School of Medicine
210-214	225-229	212	227	No	0	3rd	1	No	No	0		No	0	0	0	5	0	No	1st	1st	1st	53	11	CGSA	IL	Internal Medicine	Early October	Early October	Late October	December	Y	2018060393	N/A														Chicago Medical School at Rosalind Franklin University of Medicine and Science
210-214	225-229	212	227	No	0	3rd	1	No	No	0		No	1	0	0	7	3	No	1st	1st	1st	19	14	WGSA		Family Medicine	Mid October	Mid December	Mid October	November	Y	2018050330	N/A														University of Colorado School of Medicine
210-214	225-229	212	227	No	0	3rd	1	No	No	0		No	7	3	1	8	4	No	1st	1st	1st	54	15	NEGSA	NY	Obstetrics & Gynecology	Mid September	Mid December	Late October	November	Y	2018120240	N/A														State University of New York Downstate Medical Center College of Medicine
210-214	225-229	212	227	No	0	3rd	1	No	No	0		No	9	1	0	4	6	Yes	1st	1st	1st	61	19	NEGSA	NY	Obstetrics & Gynecology	Mid September	Mid September	Promptly after Oct 1 (MSPE release)	December	Y	2018120205	N/A														Stony Brook University School of Medicine
210-214	225-229	212	227	No	0	4th	1	No	No	0		No	1	0	0	5	3	No	1st	1st	1st	25	7	CGSA	MN	Psychiatry	Mid September	Late January	Promptly after Oct 1 (MSPE release)	November	Y	2018200098	N/A														University of Minnesota Medical School
210-214	225-229	212	227	No	0	4th	1	No	No	0	MSc	No	2	1	1	11	8	No	3rd	1st	1st	33	3	SGSA	LA	Internal Medicine	Mid September	Late January	Promptly after Oct 1 (MSPE release)	October	Y	2018060039	N/A														Louisiana State University School of Medicine in Shreveport
210-214	225-229	212	227	No	0	N/A	1	No	No	0		No	2	5	1	6	2	No	1st	1st	1st	40	14	SGSA	FL	Neurology			Mid October	December	Y	2018110078	N/A														University of South Florida Morsani College of Medicine
210-214	225-229	212	227	No	0	N/A	1	No	No	0		No	8	8	1	11	6	No	1st	1st	1st	24	18	CGSA		Pediatrics	Mid September	Mid September	Late September (before MSPE release)	November	Y	2018170257	N/A														Creighton University School of Medicine
210-214	225-229	212	227	No	0	3rd	1	No	Yes	1	MEd	No	1	0	0	10	6	No	1st	1st	1st	20	12	CGSA	WI	Neurology	Mid September	Late January	Promptly after Oct 1 (MSPE release)	November	Y	2019110093	No	No	$500-$999	<$500	N/A	$500-$999	Yes	Very Helpful	Very Helpful	N/A	Strongly Agree	Strongly Agree	Strongly Agree	Agree	University of Wisconsin School of Medicine and Public Health
210-214	225-229	212	227	No	0	2nd	2	No	No	0	MPH	No	3	3	0	3	3	No	1st	1st	1st	8	3	WGSA		Family Medicine	Mid September	Mid September	Promptly after Oct 1 (MSPE release)	December	Y	2018050273	N/A														Oregon Health & Science University School of Medicine
210-214	225-229	212	227	No	0	N/A	2	No	No	0		No	1	3	1	8	5	No	1st	1st	1st	64	12	WGSA		Emergency Medicine	Late September	Late September	Late October	December	Y	2018040263	N/A														University of Washington School of Medicine
210-214	225-229	212	227	No	0	N/A	2	No	No	0	MSc	Yes	4	6	0	4	4	No	1st	1st	1st	68	14	NEGSA	MA	Radiology	Mid September	Mid September	Promptly after Oct 1 (MSPE release)	November	Y	2018220042	N/A														University of Massachusetts Medical School
210-214	225-229	212	227	No	0	4th	2	No	Yes	1		No	0	0	0	7	2	Yes	1st	1st	1st	29	5	SGSA	LA	Internal Medicine	Mid October	Mid December	Early October	January	Y	2018060534	N/A														LSU Health Sciences Center School of Medicine in New Orleans
210-214	225-229	212	227	No School Chapter	0	1st	2	No	No	0	Other	No	2	1	0	6	4	No	1st	1st	1st	51	13	CGSA	MI	Emergency Medicine	Mid September	Mid September	Late October	December	Y	2019040496	No	No	$500-$999	$1000-$1499	<$500	$2000-$2499	Yes	Helpful	Helpful	N/A	Neutral	Neutral	N/A	N/A	Central Michigan University College of Medicine
210-214	225-229	212	227	No	0	3rd	3	No	No	0		No	1	1	1	2	1	No	1st	1st	1st	10	2	SGSA	TX	Internal Medicine	Late September	Late September	Mid October	November	Y	2018060284	N/A														University of Texas Health Science Center at San Antonio Joe R. and Teresa Lozano Long School of Medicine
210-214	225-229	212	227	No	0	3rd	3	No	No	0		No	2	5	3	2	3	No	1st	1st	1st	30	4	NEGSA	PA	Surgery	Mid September	Mid November	Mid November	November	Y	2019230340	No	No	<$500	<$500	<$500	$500-$999	No								Lewis Katz School of Medicine at Temple University
210-214	225-229	212	227	No	0	3rd	3	No	No	0		No	3	2	1	5	4	No	1st	1st	1st	47	12			Anesthesiology	Mid September	Mid January	Late October	November	Y	2018010093	N/A
210-214	225-229	212	227	No	0	4th	3	No	No	0		No	4	3	1	11	3	No	1st	1st	1st	32	11	NEGSA	PA	Psychiatry	Mid September	Mid September	Mid October	December	Y	2019200108	Yes	No	<$500	$500-$999	<$500	$1000-$1499	No								Lewis Katz School of Medicine at Temple University
210-214	225-229	212	227	No	0	N/A	3	No	No	0		No	1	2	0	4	3	No	1st	1st	1st	15	12	SGSA	TN	Pediatrics	Mid September	Mid September	Late September (before MSPE release)	November	Y	2019170095	No	No	$500-$999	<$500	$1000-$1499	$2500-$2999	No								University of Tennessee Health Science Center College of Medicine
210-214	225-229	212	227	No	0	N/A	3	No	No	0		No	1	11	11	5	2	No	1st	1st	1st	22	16	CGSA	MN	Family Medicine	Mid September	Early January	Early October	November	Y	2018050176	N/A														University of Minnesota Medical School
210-214	225-229	212	227	No	0	4th	3	No	Yes	1		No	0	0	0	6	6	No	1st	1st	1st	18	11	NEGSA	PA	Internal Medicine	Late October	Mid September	Mid November	December	Y	2018060559	N/A														Lewis Katz School of Medicine at Temple University
210-214	225-229	212	227	No	0	4th	4	No	No	0		No	0	0	0	2	0	Yes	1st	1st	1st	27	2	CGSA	OH	Psychiatry	Late October	Late January	Early November	December	Y	2019200132	No	No	<$500	<$500	<$500	$500-$999	Yes	Helpful	Did Not Use	N/A	Agree	Agree	Agree	Strongly Disagree	Northeast Ohio Medical University College of Medicine
210-214	225-229	212	227	No	0	N/A	5	No	No	0		No	2	4	1	2	0	Yes	1st	1st	1st	40	11	CGSA		Physical Medicine & Rehabilitation		Mid October	Mid October	November	Y	2018180064	N/A														Northeast Ohio Medical University College of Medicine
210-214	225-229	212	227	No	0	N/A	5	No	No	0		No	2	4	1	2	1	Yes	1st	1st	1st	14	6	CGSA		Internal Medicine-Preliminary		Early October	Late October	November	Y	2018080162	N/A														Northeast Ohio Medical University College of Medicine
210-214	225-229	212	227	No	0	4th	0	Yes	No	0	MSc	No	2	2	1	2	1	Yes	1st	1st	3rd	83	4	NEGSA	PA	Surgery	Mid September	Early January	Promptly after Oct 1 (MSPE release)	January	Y	2019230243	No	No	$1000-$1499	$1000-$1499	$2500-$2999	$5000-$5499	No								Drexel University College of Medicine
210-214	225-229	212	227	No	0	1st	1	Yes	No	0		No	3	1	0	9	3	No	1st	1st	1st	50	19	SGSA	FL	Pediatrics	Mid September	Mid September	Late September (before MSPE release)	November	Y	2018170246	N/A														Florida State University College of Medicine
210-214	225-229	212	227	No	0	3rd	1	Yes	No	0		No	3	5	1	7	4	No	1st	1st	1st	32	8	WGSA	WA	Child Neurology	Mid September	Mid September	Promptly after Oct 1 (MSPE release)	December	Y	2019020028	No	No	$4500-$4999	$500-$999	<$500	$5500-$5999	Yes	Helpful	Helpful	N/A	Agree	Agree	Neutral	Disagree	University of Washington School of Medicine
210-214	225-229	212	227	No	0	3rd	1	Yes	No	0	MSc	Yes	4	2	0	1	2	No	1st	1st	1st	21	14	SGSA	TX	Family Medicine	Late September	Late December	Mid October	November	Y	2018050414	N/A														University of Texas Southwestern Medical School
210-214	225-229	212	227	No	0	3rd	1	Yes	No	0	Other	Yes	4	0	0	4	2	Yes	2nd	1st	1st	23	3	NEGSA	NY	Pediatrics	Mid September	Early January	Mid October	December	Y	2019170252	No	Yes	<$500	$1500-$1999	<$500	$2000-$2499	No								University of Rochester School of Medicine and Dentistry
210-214	225-229	212	227	No	0	4th	1	Yes	No	0			1	2	0	3	3	No				56	7	CGSA	MO	Obstetrics & Gynecology	Mid September	Mid October	Early October	November	Y	2019120029	No		$1000-$1499	$500-$999	N/A	$1500-$1999	No								Saint Louis University School of Medicine
210-214	225-229	212	227	No	0	N/A	1	Yes	No	0		No	3	2	3	3	6	Yes	2nd	1st	1st	49	7	SGSA	FL	Pediatrics	Mid September	Mid October	Mid October	December	Y	2018170352	N/A														University of South Florida Morsani College of Medicine
210-214	225-229	212	227	No	0	2nd	2	Yes	No	0		No	2	0	0	6	1	No	1st	1st	1st	19	11	NEGSA	PA	Family Medicine	Mid September	Mid September	Mid October	November	Y	2019050146	No	No	$500-$999	<$500	N/A	$500-$999	No								Lewis Katz School of Medicine at Temple University
210-214	225-229	212	227	No	0	2nd	2	Yes	No	0		No	3	3	0	8	3	No	1st	1st	1st	12	8	WGSA		Psychiatry	Early October	Late January	Late October	November	Y	2018200143	N/A														Oregon Health & Science University School of Medicine
210-214	225-229	212	227	No	0	4th	2	Yes	No	0		No	2	1	0	4	2	No	1st	1st	1st	17	11	NEGSA	MA	Psychiatry	Mid September	Mid September	Late October	December	Y	2018200237	N/A														Boston University School of Medicine
210-214	225-229	212	227	No	0	4th	2	Yes	No	0		No	4	6	3	8	4	No	1st	1st	1st	16	6	SGSA		Neurology	Mid September	Mid September	Promptly after Oct 1 (MSPE release)	December	Y	2018110057	N/A														University of Mississippi School of Medicine
210-214	225-229	212	227	No	0	4th	2	Yes	No	0	Other	No	1	3	3	3	2	No	1st	1st	1st	19	10	NEGSA	NY	Psychiatry	Mid September	Mid December	Mid October	October	Y	2018200204	N/A														Stony Brook University School of Medicine
210-214	225-229	212	227	No	0	N/A	2	Yes	No	0		No	2	0	0	4	4	No	1st	1st	2nd	26	10	NEGSA	NJ	Internal Medicine	Early October	Late January	Mid October	December	Y	2019060533	No	No	<$500	<$500	<$500	<$500	Yes	Not Helpful	Not Helpful	N/A	Agree	Neutral	Disagree	Disagree	Cooper Medical School of Rowan University
210-214	225-229	212	227	No	0	3rd	4	Yes	Yes	1	MSc	No	3	8	5	6	4	No	1st	1st	1st	45	10	SGSA	TN	Physical Medicine & Rehabilitation	Mid September	Mid September	Late October	December	Y	2019180038	No	No	$2500-$2999	$1000-$1499	$500-$999	$4000-$4499	No								University of Tennessee Health Science Center College of Medicine
210-214	225-229	212	227	No	0	3rd	5	Yes	No	0		No	5	3	1	6	1	Yes	2nd	1st	1st	30	7	SGSA	AL	Family Medicine	Late October	Mid December	Early October	October	Y	2019050215	No	Yes	<$500	<$500	$500-$999	$500-$999	No								University of Alabama School of Medicine
210-214	225-229	212	227	No	0	2nd	5	Yes	Yes	1		No	3	4	0	11	11	No	1st	1st	1st	19	1	WGSA		Family Medicine	Mid September	Mid September	Late September (before MSPE release)	November	Y	2018050021	N/A														University of New Mexico School of Medicine
210-214	225-229	212	227	No	0	3rd	6	Yes	No	0	Other	No	3	0	1	7	6	No	1st	2nd	1st	22	5	SGSA		Internal Medicine	Late October	Mid September	Mid November	November	Y	2018060538	N/A														University of Mississippi School of Medicine
210-214	225-229	212	227	No	0	N/A	6	Yes	Yes	1		No	4	1	0	11	11	No	1st	1st	1st	157	13	CGSA	WI	Obstetrics & Gynecology	Mid September	Late January	Late October	November	Y	2019120268	No	No	$3000-$3499	$3000-$3499	$2000-$2499	$8000-$8499	No								Medical College of Wisconsin
210-214	225-229	212	227	No	0	N/A	7	Yes	No	0		No	1	1	0	7	4	No	1st	1st	1st	44	8	SGSA		Pediatrics	Mid September	Early October	Mid October	December	Y	2018170319	N/A														University of Mississippi School of Medicine
210-214	225-229	212	227	No	0	2nd	8	Yes	Yes	1		No	0	0	0	7	5	No	1st	1st	1st	1	1	SGSA		Internal Medicine	Mid September	Mid September	Early November	November	Y	2018060508	N/A														University of Mississippi School of Medicine
210-214	230-234	212	232	No	0	4th	0		No	0			3	1				Yes	1st			32	11	SGSA	TX	Pediatrics	Early October	Early October	Mid October	N/A	Y	2017170005	N/A														Texas A&M University Health Science Center College of Medicine
210-214	230-234	212	232	No	0	N/A	0		No	0			3	2				No	1st			28	16	SGSA	TX	Pediatrics	Late September	Late September	Late October	N/A	Y	2017170023	N/A														Texas Tech University Health Sciences Center Paul L. Foster School of Medicine
210-214	230-234	212	232	No	0	3rd	0		Yes	1			1	1				No	1st			31	12	SGSA	TX	Pediatrics	Mid September	Mid September	Early October	N/A	Y	2017170013	N/A														Texas A&M University Health Science Center College of Medicine
210-214	230-234	212	232	No	0	N/A	1		No	0			1	2				No	1st			30	15	SGSA	TX	Internal Medicine	Late September	Late September	Mid November	N/A	Y	2017060003	N/A														Texas Tech University Health Sciences Center Paul L. Foster School of Medicine
210-214	230-234	212	232	No	0	3rd	3		No	0			6	11				No	1st			37	12	SGSA	TX	Pediatrics	Mid September	Mid September	Late September (before MSPE release)	N/A	Y	2017170032	N/A														Texas Tech University Health Sciences Center School of Medicine
210-214	230-234	212	232	No	0	4th	3		No	0			0	0				No	1st			41	16	SGSA	TX	Internal Medicine	Early October	Late November	Late October	N/A	Y	2017060115	N/A														University of Texas Southwestern Medical School
210-214	230-234	212	232	No	0	3rd	0	N/A	No	0		No	2	3	1	10	1	No	1st	1st	1st	32	14	SGSA	FL	Family Medicine	Mid September	Mid September	Late September (before MSPE release)	December	Y	2019050077	No	No	$1000-$1499	$500-$999	N/A	$1000-$1499	Yes	Helpful	Helpful	N/A	Agree	Agree	Agree	Agree	University of Miami Leonard M. Miller School of Medicine
210-214	230-234	212	232	No	0	4th	0	N/A	No	0		No	4	1	1	5	4	No	1st	1st	1st	153	4	SGSA	TX	Anesthesiology	Late September	Late October	Mid October	November	Y	2019010255	No	No	$500-$999	$1500-$1999	<$500	$2500-$2999	Yes	Very Helpful	Helpful	Neutral	Strongly Agree	Strongly Agree	Agree	Neutral	Texas A&M University Health Science Center College of Medicine
210-214	230-234	212	232	No	0	N/A	0	N/A	No	0		No	3	3	0	3	4	Yes	1st	1st	1st	11	11	CGSA	MI	Family Medicine	Mid September	Mid September	Late September (before MSPE release)	November	Y	2019050359	No	No	<$500	<$500	<$500	<$500	No								Michigan State University College of Human Medicine
210-214	230-234	212	232	No	0	3rd	2	N/A	Yes	1	MSc	No	4	7	1	4	2	No	1st	1st	1st	86	6	SGSA	AL	Radiation Oncology	Late January	Late January	Mid October	December	Y	2019210017	No	No	$1000-$1499	<$500	$3500-$3999	$5500-$5999	No								University of Alabama School of Medicine
210-214	230-234	212	232	No	0	2nd	0	No	No	0	MPH	No	3	2	0	6	1	No		1st	1st	54	12	SGSA	TX	Obstetrics & Gynecology	Mid September	Mid September	Promptly after Oct 1 (MSPE release)	November	Y	2019120394	No	No	$2000-$2499	<$500	<$500	$2500-$2999	Yes	Very Helpful	Very Helpful	Neutral	Agree	Disagree	Strongly Agree	Disagree	Texas Tech University Health Sciences Center Paul L. Foster School of Medicine
210-214	230-234	212	232	No	0	3rd	0	No	No	0		No	2	0	1	4	2	No	1st	1st	1st	4	4	SGSA	WV	Internal Medicine-Pediatrics	Mid September	Late January	Late September (before MSPE release)	October	Y	2019070059	No	No	<$1000	<$500	N/A	<$2000	No								West Virginia University School of Medicine
210-214	230-234	212	232	No	0	3rd	0	No	No	0	Other	No	6	3	3	8	6	No	1st	1st	1st	21	2	SGSA	FL	Surgery-Preliminary	Mid September	Mid September	Late November	January	Y	2018240014	N/A														University of Central Florida College of Medicine
210-214	230-234	212	232	No	0	4th	0	No	No	0		No	1	2	1	11	2	No	1st	1st	1st	24	1	WGSA		Surgery-Preliminary	Mid September	Mid January	Mid November	January	Y	2019240020	No	No	<$500	$500-$999	N/A	$1000-$1499	No								Oregon Health & Science University School of Medicine
210-214	230-234	212	232	No	0	4th	0	No	No	0		No	2	2	1	4	1	Yes	1st	1st	1st	41	9	SGSA	VA	Neurology	Mid September	Mid October	Mid October	November	Y	2018110082	N/A														Eastern Virginia Medical School
210-214	230-234	212	232	No	0	4th	0	No	No	0		No	4	4	3	5	4	No	1st	1st	2nd	138	13	WGSA		Surgery	Late January	Late January	Mid October	December	Y	2018230015	N/A														Oregon Health & Science University School of Medicine
210-214	230-234	212	232	No	0	4th	0	No	No	0		No	5	3	2	11	0	Yes	1st	1st	1st	26	13	CGSA	IL	Pediatrics	Mid September	Early January	Late September (before MSPE release)	November	Y	2018170003	N/A														Rush Medical College of Rush University
210-214	230-234	212	232	No	0	N/A	0	No	No	0		No	1	0	0	4	0	No	1st	1st	1st	22	9	SGSA	KY	Family Medicine	Mid September	Late January	Early October	November	Y	2019050286	No	No	$1000-$1499	<$500	<$500	$1500-$1999	No								University of Louisville School of Medicine
210-214	230-234	212	232	No	0	N/A	0	No	No	0		No	2	4	0	11	7	No	1st	1st	1st	25	16	CGSA	NE	Family Medicine	Early October	Early October	Late September (before MSPE release)	November	Y	2019050199	No	No	<$500	<$500	N/A	$500-$999	No								Creighton University School of Medicine
210-214	230-234	212	232	No	0	N/A	0	No	No	0		No	3	1	0	3	4	No	1st	1st	2nd	58	13	NEGSA	PA	Anesthesiology	Mid September	Early October	Early October	November	Y	2019010271	No	No	$1500-$1999	$1000-$1499	N/A	$3500-$3999	No								Drexel University College of Medicine
210-214	230-234	212	232	No	0	N/A	0	No	No	0		No	3	8	1	11	0	No	1st	1st	1st	31	13	WGSA	AZ	Pediatrics	Mid October	Mid September	Late October	November	Y	2019170278	No	No	$1500-$1999	<$500	$1500-$1999	$4000-$4499	No								University of Arizona College of Medicine- Tucson
210-214	230-234	212	232	No	0	N/A	0	No	No	0	Other	No	1	2	0	11	8	No	1st	1st	1st	26	18	CGSA	NE	Family Medicine	Mid September	Mid September	Mid October	November	Y	2019050501	No	No	<$500	<$500	$500-$999	$500-$999	No								Creighton University School of Medicine
210-214	230-234	212	232	No	0	N/A	0	No	No	0	Other	No	5	5	0	8	4	No	1st	1st	1st	37	14	CGSA		Anesthesiology	Mid September	Early October	Late October	November	Y	2018010224	N/A														Creighton University School of Medicine
210-214	230-234	212	232	No	0	4th	0	No	Yes	1		Yes	3	2	0	6	1	No	1st	1st	1st	22	13			Family Medicine	Mid September	Mid September	Early November	November	Y	2018050191	N/A
210-214	230-234	212	232	No School Chapter	0	N/A	0	No	No School Chapter	0	MPH	No	3	0	1	11	4	No	1st	1st	1st	18	11	CGSA	IL	Family Medicine	Late January	Late January	Mid October	January	Y	2018050420	N/A														University of Illinois College of Medicine
210-214	230-234	212	232	No	0	3rd	1	No	No	0	MPH	No	3	5	1	3	3	No	1st	1st	1st	26	13	SGSA	LA	Internal Medicine	Mid September	Mid September	Early October	November	Y	2018060103	N/A														Tulane University School of Medicine
210-214	230-234	212	232	No	0	4th	1	No	No	0		No	2	0	0	5	2	No	1st	1st	1st	22	8	SGSA	AL	Internal Medicine-Pediatrics	Early October	Late December	Early October	November	Y	2019070034	No	No	$2000-$2999	<$500	N/A	$2000-$3999	No								University of Alabama School of Medicine
210-214	230-234	212	232	No	0	4th	1	No	No	0		No	2	2	0	5	3	No	1st	1st	1st	1	7	NEGSA		Emergency Medicine	Mid September	Mid December	Mid October	October	Y	2019040304	No	No	<$500	$1000-$1499	$1000-$1499	$2000-$2499	No								Robert Larner, M.D. College of Medicine at the University of Vermont
210-214	230-234	212	232	No	0	4th	1	No	No	0		No	3	0	0	11	2	No	1st	1st	1st	50	21	SGSA	TX	Pediatrics	Mid September	Mid September	Promptly after Oct 1 (MSPE release)	November	Y	2019170268	Yes	No	$10000-$10499	$1000-$1499	N/A	$11000-$11499	Yes	Did Not Use	Very Helpful	N/A	Strongly Agree	Strongly Agree	Strongly Agree	Agree	University of Texas Southwestern Medical School
210-214	230-234	212	232	No	0	4th	1	No	No	0		No	3	3	1	5	7	No	1st	1st	1st	21	16	SGSA	LA	Internal Medicine	Early October	Late January	Late September (before MSPE release)	November	Y	2019060338	Yes	No	$1000-$1499	$500-$999	$500-$999	$1500-$1999	No								LSU Health Sciences Center School of Medicine in New Orleans
210-214	230-234	212	232	No	0	4th	1	No	No	0		No	8	8	7	5	2	No	1st	1st	1st	32	7	SGSA	KY	Internal Medicine	Early October	Early December	Early October	November	Y	2019060037	No	No	$2000-$2499	$500-$999	<$500	$4000-$4499	Yes	Helpful	Not Helpful	N/A	Strongly Agree	Neutral	Agree	Neutral	University of Kentucky College of Medicine
210-214	230-234	212	232	No	0	N/A	1	No	No	0		No	3	5	1	5	5	No	1st	1st	1st	54	17	CGSA	MN	Pediatrics	Mid September	Early January	Mid October	November	Y	2019170596	No	No	$10000-$10499	$1000-$1499	<$500	$12500-$12999	Yes	Helpful		N/A	Agree	N/A	Agree	Disagree	University of Minnesota Medical School
210-214	230-234	212	232	No	0	N/A	1	No	No	0		No	4	3	1	9	2	Yes	1st	1st	1st	61	8	SGSA	SC	Obstetrics & Gynecology	Mid September	Late October	Mid October	November	Y	2019120435	No	No	$500-$999	$1500-$1999	<$500	$2500-$2999	Yes	Very Helpful	Did Not Use	N/A	Strongly Agree	Strongly Agree	Strongly Agree	Disagree	Medical University of South Carolina College of Medicine
210-214	230-234	212	232	No	0	N/A	1	No	No	0	MSc	No	1	1	1	11	0	No	1st	1st	1st	20	8	CGSA	NE	Family Medicine	Late September	Late October	Early October	November	Y	2019050366	No	No	$2000-$2499	<$500	N/A	$3000-$3499	No								Creighton University School of Medicine
210-214	230-234	212	232	No	0	N/A	1	No	No	0	Other	No	0	0	0	6	0	No	2nd	1st	1st	35	10	WGSA	AZ	Pediatrics	Mid September	Late December	Promptly after Oct 1 (MSPE release)	December	Y	2019170218	No	No	<$500	<$500	N/A	$500-$999	No								University of Arizona College of Medicine- Tucson
210-214	230-234	212	232	No	0	1st	1	No	Yes	1	MDiv	No	2	1	0	8	3	No	1st	1st	1st	24	12	SGSA	WV	Pediatrics	Mid September	Late October	Late October	November	Y	2019170477	No	No	$1500-$1999	$500-$999	$500-$999	$3000-$3499	Yes	Helpful	Did Not Use	Neutral	Agree	N/A	Agree	Disagree	Marshall University Joan C. Edwards School of Medicine
210-214	230-234	212	232	No	0	4th	1	No	Yes	1		No	0	0	0	9	0	Yes	3rd	1st	1st	26	11	CGSA1		Family Medicine	Mid September	Mid September	Mid October	December	Y	2019050016	No	No	$1000-$1499	<$500	$1000-$1499		No								University of Kansas School of Medicine
210-214	230-234	212	232	No School Chapter	0	N/A	1	No	No	0	Other	No	3	1	0	11	5	No	1st	1st	1st	40	19	WGSA	AZ	Family Medicine	Mid September	Mid September	Late September (before MSPE release)	November	Y	2019050521	No	No	$2000-$2499	$500-$999	<$500	$3000-$3499	Yes	Very Helpful	Helpful	Neutral	Strongly Agree	Neutral	Agree	Disagree	University of Arizona College of Medicine- Phoenix
210-214	230-234	212	232	No	0	2nd	2	No	No	0		No	3	7	1	5	2	No	1st	1st	1st	37	15	CGSA		Pediatrics	Mid September	Mid September	Promptly after Oct 1 (MSPE release)	November	Y	2018170177	N/A														Ohio State University College of Medicine
210-214	230-234	212	232	No	0	2nd	2	No	No	0	MSc	No	5	11	0	11	11	No	1st	1st	1st	56	6	NEGSA	DC	Obstetrics & Gynecology	Late September	Mid September	Early October	November	Y	2019120179	No	No	$1000-$1499	$1000-$1499	<$500	$2000-$2499	No								Howard University College of Medicine
210-214	230-234	212	232	No	0	3rd	2	No	No	0		No	4	3	1	2	2	No	1st	1st	1st	8	11	NEGSA		Pediatrics	Mid September	Mid January	Promptly after Oct 1 (MSPE release)	December	Y	2019170505	No	No	$1500-$1999	$1000-$1499	N/A	$3000-$3499	No								Robert Larner, M.D. College of Medicine at the University of Vermont
210-214	230-234	212	232	No	0	3rd	2	No	No	0		No	4	4	1	6	6	No	2nd	1st	1st	97	7	NEGSA	PA	Obstetrics & Gynecology	Mid September	Mid September	Mid October	November	Y	2019120296	No	Yes	$1000-$1499	$2000-$2499	$1000-$1499	$5000-$5499	No								Drexel University College of Medicine
210-214	230-234	212	232	No	0	N/A	2	No	No	0		No	2	2	1	0	1	No	1st	1st	1st	41	16	SGSA	TX	Pediatrics	Mid September	Early November	Late October	December	Y	2018170074	N/A														Texas Tech University Health Sciences Center Paul L. Foster School of Medicine
210-214	230-234	212	232	No	0	N/A	2	No	No	0		No	5	0	4	10	4	No	1st	1st	1st	18	8	SGSA		Pediatrics	Mid September	Mid September	Early October	N/A	Y	2018170318	N/A														University of Mississippi School of Medicine
210-214	230-234	212	232	No	0	2nd	2	No	Yes	1		No	3	6	2	9	2	No	1st	1st	1st	29	13	WGSA	WA	Internal Medicine	Mid September	Mid September	Early November	December	Y	2019060417	No	No	$1000-$1499	<$500	N/A	$1500-$1999	Yes	Very Helpful	Did Not Use	N/A	Agree	N/A	Strongly Agree	Disagree	University of Washington School of Medicine
210-214	230-234	212	232	No	0	2nd	2	No	Yes	1		No	4	2	2	10	2	No	1st	1st	1st	27	14	SGSA	TX	Pediatrics	Mid October	Early January	Promptly after Oct 1 (MSPE release)	November	Y	2019170562	No	No	$2500-$2999	$500-$999	N/A	$3500-$3999	Yes		Very Helpful	N/A	Agree	N/A	Agree	Agree	McGovern Medical School at The University of Texas Health Science Center at Houston
210-214	230-234	212	232	No	0	3rd	2	No	Yes	1	Other	No	1	1	0	11	0	No	1st		1st	9	2	SGSA	LA	Surgery-Preliminary	Mid September	Late December	N/A	N/A	Y	2019240022	No	No	$1500-$1999		$1000-$1499		No								Louisiana State University School of Medicine in Shreveport
210-214	230-234	212	232	No	0	N/A	3	No	No	0		No	2	4	1	6	3	No	1st	1st	1st	23	13	SGSA	SC	Family Medicine	Mid September	Mid September	Promptly after Oct 1 (MSPE release)	November	Y	2018050082	N/A														Medical University of South Carolina College of Medicine
210-214	230-234	212	232	No	0	N/A	3	No	No	0		No	3		7	11	3	No	1st	1st	1st	50	16	CGSA	WI	Family Medicine	Early January	Mid January	Early October	December	Y	2019050522	No	No	$2000-$2499	$1000-$1499	$500-$999	$3500-$3999	No								Medical College of Wisconsin
210-214	230-234	212	232	No	0	N/A	3	No	No	0		No	3	3	2	11	0	No	1st	1st	1st	26	11	SGSA	TX	Anesthesiology	Mid September	Late January	Early October	December	Y	2019010253	No	No					Yes	Helpful	Helpful	Disagree	Neutral	Neutral	Agree	Disagree	McGovern Medical School at The University of Texas Health Science Center at Houston
210-214	230-234	212	232	No	0	3rd	4	No	No	0		No	4	4	2	4	4	No	1st	1st	1st	32	11	SGSA	KY	Emergency Medicine	Mid September	Early January	Mid October	January	Y	2019040113	No	No	$2000-$2499	$500-$999	$3500-$3999	$6000-$6499	Yes	Helpful	Helpful	N/A	Agree	Agree	N/A	N/A	University of Kentucky College of Medicine
210-214	230-234	212	232	No	0	4th	0	Yes	No	0	MSc	No	5	5	1	5	5	No	1st	1st	1st	65	10	SGSA	KY	Internal Medicine	Mid October	Mid October	Mid October	November	Y	2018060563	N/A														University of Kentucky College of Medicine
210-214	230-234	212	232	No	0	N/A	0	Yes	No	0		No	1	0	0	2	1	No	1st	1st	1st	38	19	NEGSA	NY	Family Medicine	Mid September	Early January	Promptly after Oct 1 (MSPE release)	November	Y	2018050316	N/A														State University of New York Upstate Medical University College of Medicine
210-214	230-234	212	232	No	0	N/A	0	Yes	No	0		No	5	0	0	11	11	No	2nd	1st	1st	55	2	CGSA		Surgery	Mid September	Early October	Early October	October	Y	2018230066	N/A														Creighton University School of Medicine
210-214	230-234	212	232	No	0	N/A	0	Yes	No	0		No	8	5	5	8	7	No	1st	1st	1st	15	14	SGSA	NC	Emergency Medicine	Mid September	Mid November	Late October	December	Y	2019040537	No	No	$500-$999	$1000-$1499	$1500-$1999	$3500-$3999	Yes	Helpful	Helpful	Neutral	Agree	Agree	Neutral	Neutral	Wake Forest School of Medicine of Wake Forest Baptist Medical Center
210-214	230-234	212	232	No	0	N/A	0	Yes	No School Chapter	0	MPH	No	11	8	4	11	7	No	1st	1st	1st	57	17	CGSA	OH	Emergency Medicine	Mid October	Early December	Mid November	December	Y	2019040533	No	No	$8000-$8499	$2000-$2499	$5500-$5999	$15000-$15499	Yes	Very Helpful	Did Not Use	N/A	Strongly Agree	Disagree	Strongly Agree	Strongly Agree	Northeast Ohio Medical University College of Medicine
210-214	230-234	212	232	No	0	4th	0	Yes	Yes	1		No	3	0	0	8	5	Yes	1st	1st	1st	30	14	NEGSA	NY	Emergency Medicine	Mid September	Early January	Late October	December	Y	2018040326	N/A														Stony Brook University School of Medicine
210-214	230-234	212	232	No	0	2nd	1	Yes	No	0		No	1	2	0	0	0	No	1st	1st	1st	1	9	CGSA	MN	Internal Medicine	Mid September	Late January	Late September (before MSPE release)	November	Y	2018060777	N/A														University of Minnesota Medical School
210-214	230-234	212	232	No	0	2nd	1	Yes	No	0		No	2	0	0	2	0	No	1st	1st	1st	20	4	NEGSA	DC	Internal Medicine	Mid September	Mid September	Late November	December	Y	2019061021	No	No	$1000-$1499	$500-$999	N/A	$1500-$1999	No								Howard University College of Medicine
210-214	230-234	212	232	No	0	2nd	1	Yes	No	0		No	4	4	1	11	4	No	1st	1st	1st	45	1	WGSA		Pediatrics	Mid September	Mid September	Promptly after Oct 1 (MSPE release)	November	Y	2018170031	N/A														University of Arizona College of Medicine- Tucson
210-214	230-234	212	232	No	0	3rd	1	Yes	No	0		No	4	5	0	8	8	No	1st	1st	1st	53	16	CGSA		Internal Medicine	Mid September	Late January	Early November	December	Y	2018060080	N/A														University of Wisconsin School of Medicine and Public Health
210-214	230-234	212	232	No	0	4th	1	Yes	No	0		No	0	0	0	7	2	No	1st	1st	1st	55	13	CGSA	MO	Psychiatry	Mid September	Early October	Early October	December	Y	2019200253	No	No	$1500-$1999	$1000-$1499	N/A	$2500-$2999	No								Saint Louis University School of Medicine
210-214	230-234	212	232	No	0	N/A	1	Yes	No	0	MBA	No	5	7	4	3	4	No	1st	1st	1st	19	12	NEGSA	DC	Pediatrics	Mid September	Early December	Mid October	December	Y	2019170310	No	No	$2000-$2499	$500-$999	N/A	$3000-$3499	No								George Washington University School of Medicine and Health Sciences
210-214	230-234	212	232	No	0	N/A	1	Yes	No	0	Other	No	3	3	1	3	3	No	1st	1st	1st	21	13	NEGSA		Family Medicine	Mid September	Mid September	Late September (before MSPE release)	December	Y	2018050494	N/A														Drexel University College of Medicine
210-214	230-234	212	232	No	0	N/A	1	Yes	Yes	1		No	2	4	1	2	3	No	1st	1st	1st	10	13	SGSA	KY	Family Medicine	Late September	Early January	Promptly after Oct 1 (MSPE release)	November	Y	2019050362	No	No	$1000-$1499	$1500-$1999	N/A	$2500-$2999	No								University of Louisville School of Medicine
210-214	230-234	212	232	No	0	N/A	1	Yes	Yes	1		No	4	2	0	11	9	No	1st	1st	1st	37	9	WGSA		Psychiatry	Mid September	Late January	Early October	November	Y	2018200063	N/A														University of Arizona College of Medicine- Tucson
210-214	230-234	212	232	No	0	3rd	2	Yes	No	0		No	0	0	0	8	5	No	1st	1st	1st	45	8	SGSA	VA	Obstetrics & Gynecology	Mid September	Mid September	Mid October	November	Y	2019120220	No	No	<$500	$1000-$1499	N/A	$1500-$1999	No								Virginia Commonwealth University School of Medicine
210-214	230-234	212	232	No	0	3rd	2	Yes	No	0		No	2	3	0	11	3	No	1st	1st	1st	14	13	WGSA		Obstetrics & Gynecology	Mid September	Mid September	Early October	November	Y	2018120095	N/A														University of Washington School of Medicine
210-214	230-234	212	232	No	0	N/A	2	Yes	No	0		No	1	0	0	6	5	No	1st	1st	1st	27	12	WGSA	WA	Pediatrics	Mid September	Late January	Early October	November	Y	2019170629	No	Yes	$4000-$4499	<$500	N/A	$4500-$4999	No								University of Washington School of Medicine
210-214	230-234	212	232	No	0	N/A	2	Yes	No	0		No	6	3	1	11	3	No	1st	1st	1st	73	18	SGSA	KY	Psychiatry	Mid September	Mid September	Mid October	November	Y	2019200323	No	No	$2000-$2499	$1500-$1999	$500-$999	$4000-$4499	No								University of Louisville School of Medicine
210-214	230-234	212	232	No	0	N/A	2	Yes	No	0	MPH	No	1	0	0	5	1	No	1st	1st	1st	19	17	NEGSA		Family Medicine	Mid September	Mid September	Early October	November	Y	2018050489	N/A														Drexel University College of Medicine
210-214	230-234	212	232	No	0	N/A	2	Yes	No	0	Other	No	4	1	0	5	4	No	1st	1st	1st	48	15	WGSA		Emergency Medicine	Mid September	Mid September	Mid October	December	Y	2018040243	N/A														University of Arizona College of Medicine- Phoenix
210-214	230-234	212	232	No	0	2nd	2	Yes	No School Chapter	0		No	1	0	0	3	1	No	1st	1st	1st	46	12	NEGSA	MA	Emergency Medicine	Mid September	Late January	Mid October	November	Y	2019040460	No	No	$3000-$3499	$1000-$1499	$500-$999	$5000-$5499	No								Tufts University School of Medicine
210-214	230-234	212	232	No	0	N/A	2	Yes	Yes	1	MPH	No	11	11	5	3	2	No	1st	1st	1st	7	7	WGSA	AZ	Emergency Medicine	Mid September	Late November	Mid October	November	Y	2019040323	No	No	$1000-$1499	$500-$999	$1000-$1499	$2000-$2499	No								University of Arizona College of Medicine- Tucson
210-214	230-234	212	232	No School Chapter	0	2nd	2	Yes	No	0		No	4	0	1	2	0	No	1st	1st		60	7	NEGSA	CT	Psychiatry		Mid September	Late October	December	Y	2019200011	No	No	$1000-$1499	$1000-$1499	$2500-$2999	$5500-$5999	Yes	Not Helpful	Helpful	Strongly Disagree	Agree	Neutral	Disagree	Disagree	Frank H. Netter MD School of Medicine at Quinnipiac University
210-214	230-234	212	232	No	0	1st	3	Yes	No	0	Other	No	0	1	0	6	3	No	1st	1st	1st	19	6	SGSA	FL	Family Medicine	Mid September	Mid September	Late September (before MSPE release)	November	Y	2019050385	No	No	<$500	$1500-$1999	<$500	$2000-$2499	No								Florida State University College of Medicine
210-214	230-234	212	232	No	0	4th	3	Yes	No	0		No	1	1	0	6	1	Yes	1st	1st	1st	35	12	SGSA	KY	Pediatrics	Mid September	Early October	Promptly after Oct 1 (MSPE release)	November	Y	2018170452	N/A														University of Kentucky College of Medicine
210-214	230-234	212	232	No	0	4th	3	Yes	No	0	Other	No	5	4	1	5	5	No	2nd	1st	1st	48	20	SGSA		Pediatrics	Late September	Early December	Mid October	December	Y	2019170254	Yes	No	$3000-$3499	$500-$999	$3000-$3499	$7000-$7499	No								University of Oklahoma College of Medicine
210-214	230-234	212	232	No	0	3rd	3	Yes	Yes	1		No	1	1	0	8	2	No	1st	1st	1st	24	9	CGSA		Psychiatry	Mid September	Late November	Early October	December	Y	2018200032	N/A														University of Wisconsin School of Medicine and Public Health
210-214	230-234	212	232	No	0	2nd	4	Yes	No	0		No	1	2	0	2	6	No	1st	1st	1st	12	7	WGSA		Family Medicine	Mid September	Mid October	Late September (before MSPE release)	October	Y	2018050306	N/A														University of Washington School of Medicine
210-214	230-234	212	232	No	0	N/A	4	Yes	No	0	MSc	No	3	1	3	5	5	No	1st	1st	1st	34	5	SGSA		Surgery	Mid September	Mid September	Early October	December	Y	2018230164	N/A														University of Mississippi School of Medicine
210-214	230-234	212	232	No	0	3rd	4	Yes	Yes	1	MSc	No	9	3	1	11	5	No	1st	1st	1st	51	13	SGSA	MI	Obstetrics & Gynecology	Mid September	Mid September	Promptly after Oct 1 (MSPE release)	November	Y	2019120016	No	No	$2500-$2999	$1500-$1999	<$500	$4000-$4499	No								University of Mississippi School of Medicine
210-214	230-234	212	232	No	0	2nd	7	Yes	Yes	1	MSc	No	0	1	0	8	9	No	1st	1st	1st	20	6	SGSA	NC	Family Medicine	Mid September	Mid January	Promptly after Oct 1 (MSPE release)	October	Y	2019050313	No	No	$500-$999	<$500	N/A	$500-$999	No								Brody School of Medicine at East Carolina University
210-214	230-234	212	232	No	0	4th	7	Yes	Yes	1	PhD	Yes	5	11	6	9	0	No	1st	1st	1st	140	4	NEGSA	MA	Dermatology	Mid September	Late January	Late November	December	Y	2019030069	No	No	$4000-$4499	$2000-$2499	<$500	$8000-$8499	No								Boston University School of Medicine
210-214	230-234	212	232	Yes	1	N/A	7	Yes	Yes	1		No	1	1	0	6	3	No	1st	1st	1st	13	10	WGSA	WA	Family Medicine	Mid September	Mid September	Early October	November	Y	2019050390	No	No	$3000-$3499	<$500	$1000-$1499	$5000-$5499	No								University of Washington School of Medicine
210-214	235-239	212	237	No	0	3rd	0		No	0			3	1				No	1st			65	13	SGSA	TX	Internal Medicine	Mid September	Mid October	Promptly after Oct 1 (MSPE release)	N/A	Y	2017060078	N/A														University of Texas Medical Branch at Galveston School of Medicine
210-214	235-239	212	237	No	0	N/A	0		No	0			2	2				No	1st			39	13	SGSA	TX	Pediatrics	Mid October	Late January	Promptly after Oct 1 (MSPE release)	N/A	Y	2017170100	N/A														Baylor College of Medicine
210-214	235-239	212	237	No	0	4th	1		No	0			4	3				No	1st			25	15	SGSA	TX	Internal Medicine	Mid September	Mid September	Late October	N/A	Y	2017060043	N/A														Texas A&M University Health Science Center College of Medicine
210-214	235-239	212	237	No	0	N/A	2		No	0			3	5				No	1st			3	3	SGSA	TX	Orthopedic Surgery	Mid September	Mid September	Mid November	N/A	Y	2017140023	N/A														Texas Tech University Health Sciences Center School of Medicine
210-214	235-239	212	237	No	0	2nd	4		Yes	1			2					No	1st			24	9	SGSA	TX	Pediatrics	Late September	Early December	Early October	N/A	Y	2017170072	N/A														University of Texas Health Science Center at San Antonio Joe R. and Teresa Lozano Long School of Medicine
210-214	235-239	212	237	No	0	4th	0	N/A	No	0	MPH	No	4	3	3	6	3	No	1st	1st	1st	25	15	SGSA	FL	Family Medicine	Mid September	Mid December	Late September (before MSPE release)	December	Y	2018050327	N/A														University of Miami Leonard M. Miller School of Medicine
210-214	235-239	212	237	No School Chapter	0	3rd	0	N/A	No School Chapter	0		No	2	8	4	4	2	No	1st	1st	1st	53	16	NEGSA	CT	Anesthesiology	Mid September	Mid September	Late September (before MSPE release)	November	Y	2019010144	No	No	$500-$999	$1500-$1999	$1000-$1499	$4500-$4999	Yes	Very Helpful	Very Helpful	N/A	Strongly Agree	Strongly Agree	Strongly Agree	Strongly Agree	Frank H. Netter MD School of Medicine at Quinnipiac University
210-214	235-239	212	237	No	0	3rd	1	N/A	No	0		No	0	0	0	5	1	No	1st	1st	1st	23	10	SGSA	LA	Pediatrics	Early October	Mid December	Late September (before MSPE release)	November	Y	2018170204	N/A														LSU Health Sciences Center School of Medicine in New Orleans
210-214	235-239	212	237	No	0	N/A	4	N/A	Yes	1		Yes	11	11	2	9	9	No	2nd	1st	1st	45	16	NEGSA	DC	Family Medicine	Mid September	Early December	Promptly after Oct 1 (MSPE release)	November	Y	2019050062	No	Yes	$5000-$5499	$1000-$1499	<$500	$6500-$6999	No								George Washington University School of Medicine and Health Sciences
210-214	235-239	212	237	No	0	3rd	0	No	No	0		No	3	1	2	8	6	No	1st	1st	1st	39	12	SGSA	KY	Internal Medicine	Mid September	Early December	Promptly after Oct 1 (MSPE release)	November	Y	2019061022	No	No	$1000-$1499	$500-$999	N/A	$2500-$2999	No								University of Louisville School of Medicine
210-214	235-239	212	237	No	0	4th	0	No	No	0		No	2	0	1	3	1	No	1st	1st	1st	69	20	CGSA	IL	Family Medicine	Mid September	Early October	Late September (before MSPE release)	November	Y	2019050068	No	No	$2000-$2499	$1000-$1499	$1000-$1499	$4500-$4999	Yes	Very Helpful	Very Helpful	N/A	Agree	N/A	Agree	Neutral	University of Illinois College of Medicine
210-214	235-239	212	237	No	0	4th	0	No	No	0	MPH	No	2	1	0			No	1st	1st	1st	30	12	SGSA	FL	Pediatrics	Mid September	Mid December	Early October	December	Y	2019170226	No	No	$500-$999	<$500	N/A	$500-$999	Yes	Did Not Use	Helpful		Agree		Agree		University of Miami Leonard M. Miller School of Medicine
210-214	235-239	212	237	No	0	N/A	0	No	No	0		No	0	0	0	5	0	Yes	1st	1st	1st	13	5	SGSA	TX	Internal Medicine	Early October	Early October	Promptly after Oct 1 (MSPE release)	October	Y	2018060095	N/A														University of Texas Medical Branch at Galveston School of Medicine
210-214	235-239	212	237	No	0	N/A	0	No	No	0		No	0	1	0	5	3	No	1st	1st	1st	23	13	SGSA	TX	Family Medicine	Mid September	Mid September	Mid October	November	Y	2019050318	No	No	<$500	<$500	<$500	$500-$999	Yes	Very Helpful	Did Not Use	Disagree	Strongly Agree	Disagree	Agree	Agree	Texas A&M University Health Science Center College of Medicine
210-214	235-239	212	237	No	0	N/A	0	No	No	0		No	1	1	0	3	3	No	1st	1st	1st	21	15	WGSA	CA	Family Medicine	Mid September	Mid September	Late September (before MSPE release)	November	Y	2019050486	No	No	$1500-$1999	<$500	N/A	$2500-$2999	No								Keck School of Medicine of the University of Southern California
210-214	235-239	212	237	No	0	N/A	0	No	No	0		No	2	1	0	3	0	No	1st	1st	1st	24	14	CGSA	OH	Family Medicine	Mid September	Mid September	Promptly after Oct 1 (MSPE release)	November	Y	2019050142	No	No	$1000-$1499	<$500	$1000-$1499	$2500-$2999	Yes	Helpful	Did Not Use	Disagree	Agree	N/A	Disagree	Disagree	Northeast Ohio Medical University College of Medicine
210-214	235-239	212	237	No	0	N/A	0	No	No	0		No	2	1	0	5	1	No	1st	1st		17	11	WGSA	WA	Family Medicine	Mid September	Mid September	Late September (before MSPE release)	December	Y	2019050342	No	No	$1000-$1499	<$500	N/A	$2000-$2499	No								University of Washington School of Medicine
210-214	235-239	212	237	No	0	N/A	0	No	No	0		No	2	2	0	11	5	No	1st	1st	1st	18	15	SGSA	KY	Internal Medicine-Pediatrics	Late September	Late January	Promptly after Oct 1 (MSPE release)	December	Y	2018070094	N/A														University of Louisville School of Medicine
210-214	235-239	212	237	No	0	N/A	0	No	No	0		No	3	3	0	8	2	No	1st	1st	1st	24	10	CGSA		Pediatrics	Mid September	Mid September	Mid October	November	Y	2018170224	N/A														Creighton University School of Medicine
210-214	235-239	212	237	No	0	N/A	0	No	No	0		No	3	4	0	3	5	Yes	1st	1st	1st	41	20	CGSA	OH	Family Medicine	Late September	Mid November	Mid October	December	Y	2019050516	No	Yes	<$500	$1000-$1499	N/A	$1000-$1499	Yes	Very Helpful	Did Not Use	N/A	Agree	N/A	Strongly Agree	Strongly Disagree	Northeast Ohio Medical University College of Medicine
210-214	235-239	212	237	No	0	N/A	0	No	No	0		No	8	2	0	6	3	No	1st	1st	1st	42	13	NEGSA		Radiology	Mid September	Mid September	Mid October	November	Y	2018220145	N/A														Robert Larner, M.D. College of Medicine at the University of Vermont
210-214	235-239	212	237	No	0	N/A	0	No	No	0		No	9	4	1	4	6	Yes	1st	1st	1st	176	18	NEGSA	DC	Obstetrics & Gynecology	Late September	Early January	Late September (before MSPE release)	December	Y	2019120059	No	No	$2000-$2499	$3500 and above	N/A	$9000-$9499	No								George Washington University School of Medicine and Health Sciences
210-214	235-239	212	237	No	0	N/A	0	No	No	0		No	9	4	1	4	6	Yes	1st	1st	1st	176	18	NEGSA	DC	Obstetrics & Gynecology	Late September	Early January	Late September (before MSPE release)	December	Y	2019120060	No	No	$2000-$2499	$3500 and above	N/A	$9000-$9499	No								George Washington University School of Medicine and Health Sciences
210-214	235-239	212	237	No	0	N/A	0	No	Yes	1		No	1	1	1	3	5	No	1st	1st	1st	25	5	NEGSA	NY	Family Medicine	Mid September	Mid October	Late October	November	Y	2018050282	N/A														Icahn School of Medicine at Mount Sinai
210-214	235-239	212	237	No	0	N/A	0	No	Yes	1		No	4	3	0	7	4	No	1st	1st	1st	36	17	CGSA	MI	Internal Medicine	Mid September	Mid September	Early October	December	Y	2019060655	No	No	$1500-$1999	<$500	$1000-$1499	$3000-$3499	Yes	Helpful	Helpful	N/A	Agree	N/A	Strongly Agree	N/A	Michigan State University College of Human Medicine
210-214	235-239	212	237	No School Chapter	0	3rd	0	No	No School Chapter	0		No	2	8	4	4	2	No	1st	1st	1st	22	7	NEGSA	CT	Internal Medicine-Preliminary	Mid September	Mid September	Early October	November	Y	2019080080	No	No	$500-$999	$500-$999	<$500	$1000-$1499	Yes	Very Helpful	Very Helpful	N/A	Strongly Agree	Strongly Agree	Strongly Agree	Strongly Agree	Frank H. Netter MD School of Medicine at Quinnipiac University
210-214	235-239	212	237	No	0	2nd	1	No	No	0		No	2	6	2	6	0	No	1st	1st	1st	85	16	NEGSA	PA	Obstetrics & Gynecology	Mid September	Mid September	Early October	December	Y	2019120402	No	No	$500-$999	$1500-$1999	<$500	$3000-$3499	No								Sidney Kimmel Medical College at Thomas Jefferson University
210-214	235-239	212	237	No	0	3rd	1	No	No	0	Other	No	5	3	2	6	3	No	1st	1st	1st	189	18	CGSA		Emergency Medicine	Late January	Late January	Mid October	N/A	Y	2018040305	N/A														Ohio State University College of Medicine
210-214	235-239	212	237	No	0	4th	1	No	No	0		No	10	4	0	6	4	No	1st	1st	1st	71	17	CGSA	IL	Internal Medicine	Mid September	Early October	Promptly after Oct 1 (MSPE release)	October	Y	2019060302	No	No	$3500-$3999	$2500-$2999	N/A	$6500-$6999	Yes	Helpful	Did Not Use	N/A	Agree	Disagree	Disagree	Disagree	Northwestern University Feinberg School of Medicine
210-214	235-239	212	237	No	0	4th	1	No	No	0	MPH	No	5	5	2	5	3	No	1st	1st	1st	24	11	SGSA		Pediatrics	Mid September	Mid September	Late September (before MSPE release)	November	Y	2018170482	N/A														University of Oklahoma College of Medicine
210-214	235-239	212	237	No	0	N/A	1	No	No	0		No	0	2	0	8	8	No	1st	1st	1st	43	14	SGSA	TX	Pediatrics	Mid September	Late January	Late September (before MSPE release)	December	Y	2018170245	N/A														University of Texas Medical Branch at Galveston School of Medicine
210-214	235-239	212	237	No	0	N/A	1	No	No	0	Other	No	4	11	2	11	5	No	1st	1st	1st	93	15	SGSA	NC	Emergency Medicine	Early October	Mid November	Mid October	November	Y	2018040014	N/A														Wake Forest School of Medicine of Wake Forest Baptist Medical Center
210-214	235-239	212	237	No	0	3rd	1	No	Yes	1		No	5	2	0	9	3	No	1st	1st	1st	121	6	SGSA	LA	Obstetrics & Gynecology	Mid September	Late December	Early November	November	Y	2018120324	N/A														Tulane University School of Medicine
210-214	235-239	212	237	No	0	3rd	2	No	No	0		No	2	2	0	4	2	No	1st	1st	1st	78	9	CGSA	IL	Surgery	Mid September	Mid September	Late November	November	Y	2019230054	No	No	$4000-$4499	$2000-$2499	$1000-$1499	$7500-$7999	No								Chicago Medical School at Rosalind Franklin University of Medicine and Science
210-214	235-239	212	237	No	0	4th	2	No	No	0		No	2	3	0	3	0	No	1st	1st	1st	23	10	CGSA		Internal Medicine	Mid September	Late January	Mid October	November	Y	2018060199	N/A														University of Wisconsin School of Medicine and Public Health
210-214	235-239	212	237	No	0	N/A	2	No	No	0		No	1	0	0	11	2	No	2nd	1st	1st	24	10	CGSA1		Pediatrics	Early October	Early October	Mid October	December	Y	2019170357	No	No	$1000-$1499	$500-$999	$500-$999	$2000-$2499	No								University of Kansas School of Medicine
210-214	235-239	212	237	No	0	3rd	3	No	No	0		Yes	6	5	6	4	0	No	1st	1st	1st	43	13	NEGSA	DC	Internal Medicine	Mid September	Early December	Early October	December	Y	2019060477	Yes	No	$2000-$2499	$2000-$2499	N/A	$4500-$4999	No								George Washington University School of Medicine and Health Sciences
210-214	235-239	212	237	No	0	4th	3	No	No	0		Yes	1	0	3	4	0	No	1st	1st	1st	28	7			Psychiatry	Late October	Early January	Late October	January	Y	2018200130	N/A
210-214	235-239	212	237	No	0	N/A	3	No	No	0		No	0	2	0	7	0	Yes	1st	1st	2nd	21	6	CGSA	MN	Internal Medicine	Late September	Late January	Mid October	November	Y	2018060269	N/A														University of Minnesota Medical School
210-214	235-239	212	237	No	0	N/A	3	No	No	0		No	1	0	0	2	1	No	1st	1st	1st	25	13	SGSA	TX	Family Medicine	Mid September	Late January	Early October	November	Y	2018050319	N/A														McGovern Medical School at The University of Texas Health Science Center at Houston
210-214	235-239	212	237	No	0	N/A	3	No	No	0		No	3	4	2	7	4	No	1st	1st	1st	67	10	SGSA	TX	Anesthesiology	Mid September	Mid September	Mid October	November	Y	2019010033	No	No	$500-$999	$1000-$1499	N/A	$2000-$2499	Yes	Very Helpful	Very Helpful	N/A	Strongly Agree	Strongly Agree	Strongly Agree	Strongly Agree	McGovern Medical School at The University of Texas Health Science Center at Houston
210-214	235-239	212	237	No	0	N/A	3	No	No	0	MPH	No	4	0	0	9	7	No	1st	1st	1st	94	10	NEGSA	DC	Obstetrics & Gynecology	Mid September	Mid September	Early October	November	Y	2019120145	No	No	$500-$999	$1500-$1999	N/A	$2500-$2999	No								George Washington University School of Medicine and Health Sciences
210-214	235-239	212	237	No	0	N/A	4	No	No	0		No	6	11	7	8	0	No	1st	1st	2nd	31	13			Surgery	Mid September		Late October	November	Y	2018230025	N/A
210-214	235-239	212	237	No	0	N/A	5	No	No	0		No	1	2	2	11	7	No	1st	1st	1st	25	9	WGSA	AZ	Pediatrics	Mid September	Mid October	Late September (before MSPE release)	November	Y	2019170300	No	No	$500-$999	$500-$999	<$500	$1000-$1499	Yes	Helpful	Helpful	N/A	Strongly Agree	N/A	N/A	N/A	University of Arizona College of Medicine- Tucson
210-214	235-239	212	237	No	0	N/A	6	No	No	0		No	4	2	1	6	4	No	1st	1st	1st	43	17	SGSA	TN	Internal Medicine	Mid September	Mid September	Late October	December	Y	2018060427	N/A														University of Tennessee Health Science Center College of Medicine
210-214	235-239	212	237	No	0	3rd	0	Yes	No	0	Other	No	0	0	0	6	3	No	1st	1st	1st	25	11	SGSA	TX	Family Medicine	Late September	Early October	Late September (before MSPE release)	November	Y	2018050385	N/A														Texas Tech University Health Sciences Center School of Medicine
210-214	235-239	212	237	No	0	4th	0	Yes	No	0	MSc	No	2	0	1	5	1	Yes	1st	1st	1st	39	12	NEGSA	MA	Emergency Medicine	Mid September	Early October	Early November	November	Y	2019040483	No	No	$6000-$6499	$1000-$1499	$5000-$5499	$13000-$13499	No								Tufts University School of Medicine
210-214	235-239	212	237	No	0	4th	0	Yes	No	0	MSc	No	7	0	0	4	4	Yes	1st	1st	2nd	94	11	SGSA	VA	Psychiatry	Mid September	Early December	Late November	January	Y	2019200151	No	Yes	$2000-$2499	$1500-$1999	<$500	$5000-$5499	No								Virginia Commonwealth University School of Medicine
210-214	235-239	212	237	No	0	N/A	0	Yes	No	0	Other	No	5	6	1	4	3	No	1st	1st	1st	23	6	CGSA		Emergency Medicine	Mid September	Mid December	Mid October	October	Y	2019040068	No	No	<$500	<$500	$1500-$1999	$2000-$2499	No								University of Iowa Roy J. and Lucille A. Carver College of Medicine
210-214	235-239	212	237	No	0	3rd	0	Yes	Yes	1		No	3	1	1	5	4	No	1st	1st	1st	20	9	NEGSA	DC	Neurology	Mid September	Early December	Early October	November	Y	2019110003	No	No	$2000-$2499	<$500	<$500	$2500-$2999	No								George Washington University School of Medicine and Health Sciences
210-214	235-239	212	237	No	0	2nd	1	Yes	No	0		No	4	7	7	11	3	No	1st	1st	1st	37	16	SGSA	KY	Pediatrics	Mid September	Mid January	Late October	December	Y	2019170585	No	No	$3000-$3499	$500-$999	<$500	$4000-$4499	No								University of Louisville School of Medicine
210-214	235-239	212	237	No	0	3rd	1	Yes	No	0			4	2	1	4	4	No	1st	1st	1st	32	15	NEGSA		Psychiatry	Late September	Late January	Late September (before MSPE release)	November	Y	2019200096	No	No	$4000-$4499	$500-$999	<$500	$5500-$5999	No								Geisel School of Medicine at Dartmouth
210-214	235-239	212	237	No	0	3rd	1	Yes	No	0		No	3	7	1	11	4	No	1st	1st	1st	27	6	SGSA	SC	Obstetrics & Gynecology	Mid September	Mid September	Mid October	December	Y	2018120270	N/A														University of South Carolina School of Medicine Columbia
210-214	235-239	212	237	No	0	3rd	1	Yes	No	0		No	4	3	1	8	2	No	1st	1st	1st	64	15	NEGSA		Internal Medicine	Mid September	Mid September	Mid October	November	Y	2019060953	Yes	No	$3500-$3999	$1000-$1499	<$500	$5500-$5999	No								Geisel School of Medicine at Dartmouth
210-214	235-239	212	237	No	0	N/A	1	Yes	No	0		No	3	2	2	7	5	No	1st	1st	1st	23	17	SGSA	TX	Pediatrics	Mid September	Mid December	Promptly after Oct 1 (MSPE release)	November	Y	2018170138	N/A														McGovern Medical School at The University of Texas Health Science Center at Houston
210-214	235-239	212	237	No	0	N/A	1	Yes	No	0	MSc	No	2	2	1	7	8	No	1st	1st	1st	50	12	NEGSA	MA	Surgery	Mid September	Mid December	Mid October	November	Y	2019230190	No	No	$1000-$1499	$1000-$1499	$500-$999	$3000-$3499	No								Tufts University School of Medicine
210-214	235-239	212	237	No	0	N/A	1	Yes	Yes	1		No	2	2	1	3	5	No	1st	1st	1st	37	11	CGSA		Emergency Medicine	Mid September	Late January	Mid October	November	Y	2019040213	No	No	$500-$999	$500-$999	<$500	$1000-$1499	No								University of Iowa Roy J. and Lucille A. Carver College of Medicine
210-214	235-239	212	237	No	0	4th	2	Yes	No	0		No	3	2	0	11	11	No	1st	1st	1st	30	6	SGSA	LA	Obstetrics & Gynecology	Mid September	Early January	Late October	November	Y	2018120025	N/A														Louisiana State University School of Medicine in Shreveport
210-214	235-239	212	237	No	0	N/A	2	Yes	No	0	MPH	No	4	11	2	11	7	No	1st	1st	1st	49	14	CGSA		Physical Medicine & Rehabilitation	Mid September	Mid September	Late October	December	Y	2019180012	No	No	$2500-$2999	$1500-$1999	$1500-$1999	$5500-$5999	No								University of Iowa Roy J. and Lucille A. Carver College of Medicine
210-214	235-239	212	237	No	0	N/A	2	Yes	Yes	1		No	2	4	5	9	4	Yes	1st	1st	1st	32	8	CGSA		Internal Medicine-Pediatrics	Mid September	Mid September	Mid October	November	Y	2018070059	N/A														Ohio State University College of Medicine
210-214	235-239	212	237	No	0	3rd	3	Yes	No	0		No	1	1	1	10	4	No	2nd	1st	1st	10	3	SGSA	LA	Anesthesiology	Early October	Mid December	Mid October	November	Y	2018010182	N/A														Louisiana State University School of Medicine in Shreveport
210-214	235-239	212	237	No	0	3rd	3	Yes	No	0		No	2	0	0	8	5	No	1st	1st	1st	20	11	NEGSA	MA	Neurology	Mid September	Mid November	Early October	December	Y	2018110084	N/A														Boston University School of Medicine
210-214	235-239	212	237	No	0	3rd	3	Yes	No	0		No	2	0	0	8	5	No	1st	1st	1st	20	11	NEGSA	MA	Neurology	Mid September	Mid November	Early October	December	Y	2018110085	N/A														Boston University School of Medicine
210-214	235-239	212	237	No	0	3rd	3	Yes	No	0	MPH	No	3	5	1	9	5	No	1st	1st	1st	41	13	WGSA		Emergency Medicine	Mid September	Mid September	Mid November	November	Y	2019040271	No	Yes	$5500-$5999	$1500-$1999	$4000-$4499	$11500-$11999	Yes	Very Helpful	Very Helpful	Neutral	Strongly Agree	Agree	Strongly Agree	Agree	University of New Mexico School of Medicine
210-214	235-239	212	237	No	0	3rd	3	Yes	Yes	1		No	11	11	2	7	6	No	1st	1st	1st	31	15	SGSA	FL	Psychiatry	Mid September	Mid September	Early October	January	Y	2019200244	No	No	$5000-$5499	$500-$999	N/A	$5000-$5499	Yes								University of South Florida Morsani College of Medicine
210-214	235-239	212	237	No	0	3rd	4	Yes	No	0		No	2	5	0	11	4	No	1st	1st	1st	44	13	SGSA		Emergency Medicine	Mid September	Mid September	Mid October	December	Y	2018040419	N/A														University of Mississippi School of Medicine
210-214	235-239	212	237	No	0	N/A	4	Yes	No	0		No	1	0	4	2	2	No	1st	1st	1st	67	17	CGSA	IL	Emergency Medicine	Mid September	Late January	Promptly after Oct 1 (MSPE release)	November	Y	2019040091	No	No	$9500-$9999	$3000-$3499	$5000-$5499	$18000-$18499	No								Chicago Medical School at Rosalind Franklin University of Medicine and Science
210-214	235-239	212	237	Yes	1	1st	4	Yes	No	0		No	1	1	1	9	3	No	1st	1st	1st	33	11	SGSA		Psychiatry	Mid September	Early October	Promptly after Oct 1 (MSPE release)	November	Y	2019200087	No	No	$1500-$1999	$500-$999	N/A	$2500-$2999	No								University of Oklahoma College of Medicine
210-214	235-239	212	237	No	0	3rd	5	Yes	No	0		No	2	2	0	5	1	No	1st	1st	1st	24	19	CGSA	IL	Family Medicine	Mid September	Late December	Late September (before MSPE release)	November	Y	2019050447	No	No	$500-$999	<$500	<$500	$1500-$1999	No								University of Illinois College of Medicine
210-214	235-239	212	237	No	0	2nd	5	Yes	Yes	1		No	1	3	1	11	11	No	1st	1st	1st	12	13	SGSA	FL	Family Medicine	Late September	Late September	Promptly after Oct 1 (MSPE release)	November	Y	2018050117	N/A														Florida State University College of Medicine
210-214	235-239	212	237	No	0	3rd	6	Yes	No	0		No	3	2	1	8	9	No	1st	1st	1st	33	12	SGSA	NC	Pediatrics	Mid September	Late January	Late September (before MSPE release)	November	Y	2019170028	No	No	$2000-$2499	$500-$999	<$500	$3000-$3499	No								Brody School of Medicine at East Carolina University
210-214	235-239	212	237	No	0	4th	6	Yes	Yes	1		No	2	0	1	11	5	No	1st	1st	1st	49	8	CGSA	IL	Internal Medicine	Early October	Late January	Promptly after Oct 1 (MSPE release)	November	Y	2019060557	No	No	$1000-$1499	$500-$999	N/A	$1500-$1999	No								University of Illinois College of Medicine
210-214	235-239	212	237	No	0	2nd	7	Yes	No	0		No	2	2	0	10	3	No	1st	1st	1st	24	8	SGSA	KY	Internal Medicine-Pediatrics	Mid September	Late November	Early October	November	Y	2019070037	No	No	$2000-$2999	<$500	N/A	$2000-$3999	Yes	Helpful	Helpful	N/A	Agree	N/A	Neutral	Agree	University of Kentucky College of Medicine
210-214	240-244	212	242	No	0	N/A	1		No	0			6	8				No	1st			6	8	SGSA	TX	Internal Medicine	Mid September	Mid September	Promptly after Oct 1 (MSPE release)	N/A	Y	2017060106	N/A														Texas Tech University Health Sciences Center School of Medicine
210-214	240-244	212	242	No	0	4th	2		No	0			2	0				No	1st			28	7	SGSA	TX	Physical Medicine & Rehabilitation	Mid September	Mid September	Early October	N/A	Y	2017180004	N/A														University of Texas Health Science Center at San Antonio Joe R. and Teresa Lozano Long School of Medicine
210-214	240-244	212	242	No	0	3rd	0	N/A	No	0		No	5	3	3	7	1	No	1st	1st	1st	25	10	SGSA	FL	Pediatrics	Early October	Late October	Promptly after Oct 1 (MSPE release)	December	Y	2019170090	No	No	$1000-$1499	<$500	N/A	$1500-$1999	No								University of Miami Leonard M. Miller School of Medicine
210-214	240-244	212	242	No	0	N/A	1	N/A	No	0		No	3	1	2	3	2	No	1st	1st	1st	1	1	NEGSA	NY	Transitional Year	Mid September	Late December	Late November	December	Y	2019260076	No	No	<$500	<$500	N/A	<$500	No								Albert Einstein College of Medicine
210-214	240-244	212	242	No	0	N/A	1	N/A	No	0		No	3	1	2	3	2	No	1st	1st	1st	190	28	NEGSA	NY	Radiology	Mid September	Late December	Early October	November	Y	2019220100	No	No	$1000-$1499	$2500-$2999	<$500	$4000-$4499	No								Albert Einstein College of Medicine
210-214	240-244	212	242	No	0	3rd	2	N/A	No	0		No	1	0	0	6	3	No	1st	1st	1st	19	5	CGSA1		Psychiatry	Late September	Early October	Promptly after Oct 1 (MSPE release)	October	Y	2019200295	No	No	$1000-$1499	$500-$999	N/A	$1500-$1999	No								University of Kansas School of Medicine
210-214	240-244	212	242	No	0	N/A	2	N/A	Yes	1		No	2	4	0	9	4	No	1st	1st	1st	33	12	NEGSA	NY	Internal Medicine-Pediatrics	Mid September	Mid October	Early October	November	Y	2018070015	N/A														Icahn School of Medicine at Mount Sinai
210-214	240-244	212	242	No	0	4th	5	N/A	No	0		No	4	3	0	7	5	No	1st	1st	1st	21	11	CGSA	MN	Internal Medicine-Pediatrics	Mid September	Mid January	Late September (before MSPE release)	November	Y	2018070097	N/A														University of Minnesota Medical School
210-214	240-244	212	242	No	0	2nd	0	No	No	0		No	4	5	0	9	5	No	1st	1st	1st	40	14	WGSA		Neurology	Mid September	Early January	Early October	December	Y	2019110124	No	No	$3000-$3499	$500-$999	$500-$999	$4500-$4999	Yes	Very Helpful		N/A	Agree	Disagree	Strongly Agree	Disagree	University of Utah School of Medicine
210-214	240-244	212	242	No	0	3rd	0	No	No	0		No	1	0	0	5	2	No	1st	1st	1st	20	12	WGSA		Family Medicine	Mid September	Early January	Early October	November	Y	2019050415	No	No	$2500-$2999	<$500	N/A	$2500-$2999	No								Oregon Health & Science University School of Medicine
210-214	240-244	212	242	No	0	4th	0	No	No	0		No	1	0	1	6	6	Yes	1st	1st	1st	77	18	WGSA		Family Medicine	Mid October	Late November	Mid October	November	Y	2019050223	No	No	$9000-$9499	$1000-$1499	<$500	$10000-$10499	Yes	Very Helpful	Very Helpful	Disagree	Strongly Agree	N/A	Strongly Agree	Disagree	Oregon Health & Science University School of Medicine
210-214	240-244	212	242	No	0	4th	0	No	No	0		No	3	1	0	2	3	No	1st	1st	1st	61	11	SGSA	NC	Emergency Medicine	Mid September	Mid December	Early October	November	Y	2018040279	N/A														Wake Forest School of Medicine of Wake Forest Baptist Medical Center
210-214	240-244	212	242	No	0	4th	0	No	No	0		No	4	3	0	5	1	Yes	2nd	1st	1st	5	6	WGSA		Family Medicine	Mid September	Mid September	Early November	November	Y	2018050406	N/A														University of New Mexico School of Medicine
210-214	240-244	212	242	No	0	4th	0	No	No	0	MSc	No	7	10	1	2	3	No	1st	1st	1st	68	7	SGSA	TX	Emergency Medicine	Late October	Late January	Early November	November	Y	2019040469	No	No	$1500-$1999	$1500-$1999	<$500	$3000-$3499	No								Texas A&M University Health Science Center College of Medicine
210-214	240-244	212	242	No	0	N/A	0	No	No	0	Other	No	3	1	1	11	5	No	1st	1st	1st	43	13	WGSA	AZ	Psychiatry	Mid September	Mid September	Late September (before MSPE release)	November	Y	2019200044	No	No	$5000-$5499	$500-$999	N/A	$6000-$6499	No								University of Arizona College of Medicine- Tucson
210-214	240-244	212	242	No	0	3rd	1	No	No	0	MSc	No	4	1	4	6	7	No	1st	1st	1st	20	12	NEGSA	NY	Pediatrics	Mid September	Mid December	Early October	November	Y	2018170360	N/A														Stony Brook University School of Medicine
210-214	240-244	212	242	No	0	4th	1	No	No	0		No	1	0	0	8	2	No	1st	1st	1st	32	14	CGSA	OH	Pediatrics	Mid September	Mid September	Early October	November	Y	2019170543	No	No	$1500-$1999	$500-$999	<$500	$3000-$3499	No								University of Toledo College of Medicine and Life Sciences
210-214	240-244	212	242	No	0	3rd	2	No	No	0		No	2	3	2	3	2	No	1st	1st	1st	13	10	SGSA	TN	Family Medicine	Mid September	Mid September	Early October	November	Y	2018050369	N/A														University of Tennessee Health Science Center College of Medicine
210-214	240-244	212	242	No	0	3rd	2	No	No	0	MSc	No	2	8	4	9	5	No	1st	1st	1st	47	7	SGSA	FL	Obstetrics & Gynecology	Mid September	Mid September	Promptly after Oct 1 (MSPE release)	November	Y	2019120271	No	No	$2000-$2499	$500-$999	<$500	$4000-$4499	Yes	Helpful	Did Not Use	Disagree	Strongly Agree	Neutral	Agree	Neutral	University of Central Florida College of Medicine
210-214	240-244	212	242	No	0	N/A	2	No	No	0		No	0	0	0	6	2	No	1st	1st	1st	22	8	NEGSA	NY	Internal Medicine-Preliminary	Mid September	Late December	Late October	November	Y	2019080113	No	No	$1500-$1999	$1000-$1499	$1000-$1499	$5000-$5499	No								Albert Einstein College of Medicine
210-214	240-244	212	242	No	0	N/A	2	No	No	0		No	3	0	0	7	6	Yes	1st	1st	1st	76	0	WGSA	NV	Obstetrics & Gynecology	Mid September	Early October	Early October	N/A	Y	2019120074	No	No	$4000-$4499	$1500-$1999	$2000-$2499	$8000-$8499	Yes	Not Helpful	Did Not Use						University of Nevada Reno School of Medicine
210-214	240-244	212	242	No	0	2nd	2	No	Yes	1		No	2	5	2	10	7	No	1st	1st	1st	12	13	NEGSA	MA	Family Medicine	Mid September	Mid September	Late September (before MSPE release)	November	Y	2018050140	N/A														University of Massachusetts Medical School
210-214	240-244	212	242	No	0	N/A	2	No	Yes	1		No	3	5	1	9	4	No	1st	1st	1st	23	17	CGSA	MN	Internal Medicine	Mid September	Late December	Early October	November	Y	2019060630	No	No	$2500-$2999	$1000-$1499	<$500	$4000-$4499	Yes	Very Helpful	Very Helpful	N/A	Strongly Agree	N/A	Strongly Agree	N/A	University of Minnesota Medical School
210-214	240-244	212	242	No	0	2nd	3	No	No	0		No	2	3	4	8	4	No	1st	1st	1st	62	16	SGSA	TN	Anesthesiology	Mid September	Late January	Early October	December	Y	2018010078	N/A														University of Tennessee Health Science Center College of Medicine
210-214	240-244	212	242	No	0	3rd	5	No	Yes	1		No	0	1	0	11	0	No	1st	1st	1st	30	10	SGSA	KY	Internal Medicine	Mid September	Mid October	Promptly after Oct 1 (MSPE release)	November	Y	2019060279	No	No	$500-$999	<$500	N/A	$1000-$1499	Yes	Very Helpful	Very Helpful	N/A	Strongly Agree	Strongly Agree	Agree	Agree	University of Kentucky College of Medicine
210-214	240-244	212	242	No	0	N/A	5	No	Yes	1		No	3	3	1	11	6	No	1st	1st	1st	25	11	SGSA	NC	Internal Medicine	Mid September	Mid September	Mid October	December	Y	2018060382	N/A														University of North Carolina School of Medicine
210-214	240-244	212	242	No	0	2nd	7	No	No	0		No	0	0	0	11	5	No	1st	1st	1st	21	13			Family Medicine	Mid September	Mid September	Early October	December	Y	2018050007	N/A
210-214	240-244	212	242	No	0	2nd	0	Yes	No	0		No	3	1	0	7	2	No	1st	1st	1st	55	8	SGSA	KY	Anesthesiology	Mid September	Late January	Mid November	November	Y	2019010090	No	No	$1500-$1999	$1000-$1499	<$500	$2000-$2499	No								University of Kentucky College of Medicine
210-214	240-244	212	242	No	0	3rd	0	Yes	No	0		No	4	1	2	6	0	No	1st	1st	1st	55	13	SGSA	VA	Anesthesiology	Mid September	Mid September	Early October	November	Y	2018010217	N/A														Eastern Virginia Medical School
210-214	240-244	212	242	No	0	N/A	0	Yes	No	0		No	5	11	11	7	1	Yes	1st	1st	1st	19	11	SGSA	SC	Family Medicine	Mid September	Mid September	Late September (before MSPE release)	November	Y	2019050398	No	No	$500-$999	<$500	<$500	$500-$999	No								University of South Carolina School of Medicine, Greenville
210-214	240-244	212	242	No	0	2nd	0	Yes	Yes	1	Other	No	3	9	2	7	8	No	1st	1st	1st	45	14	CGSA	OH	Physical Medicine & Rehabilitation	Mid September	Mid September	Early October	November	Y	2019180052	No	No	$2000-$2499	$1000-$1499	<$500	$3500-$3999	Yes	Very Helpful	Did Not Use	Agree	Strongly Agree	Agree	Agree	Agree	Northeast Ohio Medical University College of Medicine
210-214	240-244	212	242	No	0	2nd	1	Yes	No	0		No	1	1	0	11	7	No	1st	1st	1st	42	11	SGSA	SC	Obstetrics & Gynecology	Mid September	Mid September	Late October	December	Y	2019120381	No	No	$1000-$1499	$1000-$1499	$500-$999	$3000-$3499	No								University of South Carolina School of Medicine Columbia
210-214	240-244	212	242	No	0	3rd	1	Yes	No	0		No	1	0	0	8	2	No	1st	1st	1st	70	5	CGSA	WI	Obstetrics & Gynecology	Mid September	Late December	Promptly after Oct 1 (MSPE release)	November	Y	2019120114	No	No	$500-$999	$1500-$1999	$500-$999	$3000-$3499	No								University of Wisconsin School of Medicine and Public Health
210-214	240-244	212	242	No	0	3rd	1	Yes	No	0		No	2	1	0	1	2	No	1st	1st	1st	16	16	SGSA	KY	Emergency Medicine	Mid September	Late January	Early October	December	Y	2018040361	N/A														University of Kentucky College of Medicine
210-214	240-244	212	242	No	0	3rd	1	Yes	No	0		No	3	2	1	8	4	No	1st	1st	1st	48	9	CGSA		Obstetrics & Gynecology	Mid September	Mid September	Mid October	November	Y	2018120299	N/A														Ohio State University College of Medicine
210-214	240-244	212	242	No	0	3rd	1	Yes	No	0		No	3	2	2	3	1	No	1st	1st	1st	61	14	CGSA		Emergency Medicine	Mid October	Mid September	Mid October	November	Y	2018040088	N/A														University of Wisconsin School of Medicine and Public Health
210-214	240-244	212	242	No	0	4th	1	Yes	No	0		No	2	2	2	6	3	No	1st	1st	1st	42	14	NEGSA	PA	Internal Medicine	Mid September	Mid September	Late September (before MSPE release)	November	Y	2019060702	No	No	$1000-$1499	$500-$999	<$500	$2000-$2499	No								Drexel University College of Medicine
210-214	240-244	212	242	No	0	N/A	1	Yes	No	0		No	3	10	2	10	1	No	1st	1st	1st	119	17	SGSA	SC	Surgery	Mid September	Early December	Late October	December	Y	2019230289	No	No	$2500-$2999	$3500 and above	$1500-$1999	$7500-$7999	Yes	Very Helpful	Did Not Use	Neutral	Agree	Neutral	Strongly Agree	Disagree	Medical University of South Carolina College of Medicine
210-214	240-244	212	242	No	0	N/A	2	Yes	No	0		No	0	0	0	6	2		1st	1st	1st	38	16	NEGSA	NY	Physical Medicine & Rehabilitation	Mid September	Late December	Early October	November	Y	2019180048	No	No	$1000-$1499	$1000-$1499	$500-$999	$3000-$3499	No								Albert Einstein College of Medicine
210-214	240-244	212	242	No	0	3rd	3	Yes	No	0		No	2	8	2	6	3	No	1st	1st	1st	50	10	CGSA		Obstetrics & Gynecology	Mid September	Early November	Mid November	November	Y	2018120021	N/A														University of Wisconsin School of Medicine and Public Health
210-214	240-244	212	242	No	0	3rd	3	Yes	No	0		No	3	2	0	8	5	No	1st	1st	1st	84	16	CGSA1		Obstetrics & Gynecology	Mid September	Mid September	Mid October	November	Y	2019120171	No	No	$4000-$4499	$1000-$1499	$2000-$2499	$7000-$7499	No								University of Kansas School of Medicine
210-214	240-244	212	242	No	0	3rd	3	Yes	Yes	1		No	2	0	5	2	2	No	1st	1st	1st	34	12	NEGSA	NY	Internal Medicine-Pediatrics	Mid September	Early October	Late September (before MSPE release)	December	Y	2019070031	No	No	$2000-$2999	$500-$999	$500-$999	$2000-$3999	Yes	Not Helpful	Not Helpful	Disagree	Disagree	Neutral	Strongly Disagree	Neutral	State University of New York Downstate Medical Center College of Medicine
210-214	240-244	212	242	No	0	N/A	3	Yes	Yes	1		No	0	1	0	5	2	No	1st	1st	1st	7	9	NEGSA		Family Medicine	Mid September	Early January	N/A	January	Y	2018050404	N/A														Robert Larner, M.D. College of Medicine at the University of Vermont
210-214	240-244	212	242	No School Chapter	0	2nd	3	Yes	No	0		No	2	2	0	11	6	No	1st	1st	1st	22	12	CGSA	MN	Family Medicine	Mid September	Mid September	Late September (before MSPE release)	October	Y	2019050238	No	No	$3000-$3499	<$500	N/A	$3000-$3499	No								Mayo Clinic School of Medicine
210-214	240-244	212	242	No School Chapter	0	N/A	3	Yes	Yes	1		No	1	1	0	5	2	No	1st	1st	1st	16	9	NEGSA		Family Medicine	Mid September	Mid January	Promptly after Oct 1 (MSPE release)	January	Y	2018050405	N/A														Robert Larner, M.D. College of Medicine at the University of Vermont
210-214	240-244	212	242	No	0	1st	4	Yes	No	0		No	5	11	2	5	5	No	1st	1st	1st	43	7	WGSA	WA	Surgery	Mid September	Mid September	Late November	January	Y	2019230271	Yes	No	$4500-$4999	$2000-$2499	$2500-$2999	$8000-$8499	No								University of Washington School of Medicine
210-214	240-244	212	242	No	0	3rd	4	Yes	Yes	1		No	2	2	0	11	11	No	1st	1st	1st	40	12			Obstetrics & Gynecology	Mid September	Mid September	Late October	November	Y	2018120039	N/A
210-214	240-244	212	242	Yes	1	1st	4	Yes	No	0		No	3	2	1	7	5	Yes	1st	1st	1st	41	0	SGSA	NC	Pediatrics	Mid September	Mid September	Promptly after Oct 1 (MSPE release)	November	Y	2019170346	Yes	No	$3000-$3499	$500-$999	N/A	$4000-$4499	Yes	Very Helpful	Very Helpful	Agree	Strongly Agree	Agree	Neutral	Neutral	University of North Carolina School of Medicine
210-214	240-244	212	242	No	0	3rd	5	Yes	No	0		No	0	0	0	11	5	No	1st	1st	1st	8	2	SGSA	LA	Internal Medicine-Pediatrics	Mid September	Late January	Early October	October	Y	2018070091	N/A														Louisiana State University School of Medicine in Shreveport
210-214	240-244	212	242	No	0	3rd	5	Yes	No	0		No	3	6	2	5	0	No	1st	1st	1st	68	12	SGSA	KY	Surgery	Mid September	Mid December	Mid October	December	Y	2019230277	No	No	$3000-$3499	$1000-$1499	$5000-$5499	$10000-$10499	Yes	Very Helpful	Very Helpful	Strongly Agree	Strongly Agree	Strongly Agree	Strongly Agree	Strongly Agree	University of Kentucky College of Medicine
210-214	240-244	212	242	Yes	1	1st	5	Yes	No	0		No	2	11	1	5	5	No	1st	1st	1st	11	12	WGSA		Internal Medicine	Mid September	Late December	Promptly after Oct 1 (MSPE release)	December	Y	2019060442	No	No	$6000-$6499	<$500	N/A	$7000-$7499	Yes	Helpful	Helpful	N/A	Agree	N/A	Agree	Agree	Oregon Health & Science University School of Medicine
210-214	240-244	212	242	No	0	1st	6	Yes	Yes	1	Other	No	3	4	1	6	3	No	1st	1st	1st	11	13	WGSA		Family Medicine	Mid September	Mid October	Late September (before MSPE release)	November	Y	2019050030	No	No	$3000-$3499	$1000-$1499	<$500	$5000-$5499	Yes	Very Helpful	Helpful	N/A	Strongly Agree	N/A	Neutral	Disagree	University of New Mexico School of Medicine
210-214	240-244	212	242	No	0	4th	6	Yes	Yes	1		No	2	9	0	3	2	No	1st	1st	1st	129	14	SGSA	KY	Psychiatry	Mid September	Early October	Early October	December	Y	2019200006	No	No	$3000-$3499	$3000-$3499	N/A	$8500-$8999	Yes	Very Helpful	Very Helpful	N/A	Strongly Agree	Strongly Agree	Strongly Agree	Disagree	University of Kentucky College of Medicine
210-214	240-244	212	242	No	0	1st	8	Yes	No	0		No	1	1	0	7	5	No	1st	1st		24	17	SGSA	TX	Family Medicine	Mid September		Late September (before MSPE release)	November	Y	2019050446	No	No	$500-$999	<$500	$500-$999	$1500-$1999	No								University of North Texas Health Science Center Texas College of Osteopathic Medicine
210-214	245-249	212	247	No	0	2nd	2		No	0			1	2				No	1st			61	9	SGSA	TX	Emergency Medicine	Late September	Mid December	Mid October	N/A	Y	2017040053	N/A														University of Texas Health Science Center at San Antonio Joe R. and Teresa Lozano Long School of Medicine
210-214	245-249	212	247	No	0	N/A	2		No	0			3	2				No	2nd			22	10	SGSA	TX	Family Medicine	Mid October	Early December	Early October	N/A	Y	2017050027	N/A														Texas Tech University Health Sciences Center Paul L. Foster School of Medicine
210-214	245-249	212	247	No	0	N/A	2		No	0			3	3				No	2nd			12	10	SGSA	TX	Family Medicine	Late October	Mid December	Early October	N/A	Y	2017050032	N/A														Texas Tech University Health Sciences Center Paul L. Foster School of Medicine
210-214	245-249	212	247	No	0	2nd	3		No	0			6	10				No	1st			79	15	SGSA	TX	Obstetrics & Gynecology	Mid September	Mid December	Early October	N/A	Y	2017120032	N/A														University of Texas Southwestern Medical School
210-214	245-249	212	247	No	0	3rd	4		No	0			0	4				No	1st			2	2	SGSA	TX	Internal Medicine-Preliminary	Mid September	Mid September	Mid October	N/A	Y	2017080026	N/A														University of Texas Health Science Center at San Antonio Joe R. and Teresa Lozano Long School of Medicine
210-214	245-249	212	247	No	0	3rd	4		No	0			0	4				No	1st			116	2	SGSA	TX	Ophthalmology	Mid September	Early November	Late October	N/A	Y	2017130009	N/A														University of Texas Health Science Center at San Antonio Joe R. and Teresa Lozano Long School of Medicine
210-214	245-249	212	247	No	0	3rd	4		No	0			2	4				No	1st			48	13	SGSA	TX	Obstetrics & Gynecology	Mid September	Mid September	Late September (before MSPE release)	N/A	Y	2017120018	N/A														University of Texas Health Science Center at San Antonio Joe R. and Teresa Lozano Long School of Medicine
210-214	245-249	212	247	No	0	3rd	0	N/A	No	0		No	3	5	0	6	11	No	1st	1st	1st	64	11	SGSA	TX	Anesthesiology	Mid September	Mid September	N/A	November	Y	2019010143	No	No	$4500-$4999	$1000-$1499	$500-$999	$7000-$7499	Yes	Very Helpful	Very Helpful	Disagree	Strongly Agree	Strongly Agree	Strongly Agree	Strongly Agree	Texas A&M University Health Science Center College of Medicine
210-214	245-249	212	247	No	0	2nd	1	N/A	No	0		No	2	2	1	5	5	No	1st	1st	1st	60	16	SGSA	SC	Emergency Medicine	Mid September	Mid September	Mid October	December	Y	2018040317	N/A														University of South Carolina School of Medicine Columbia
210-214	245-249	212	247	No	0	4th	3	N/A	No	0	PhD	No	1	6	1	7	3	No	1st	1st	1st	44	16	CGSA	IL	Anesthesiology	Mid September	Late December	Early November	November	Y	2018010244	N/A														Chicago Medical School at Rosalind Franklin University of Medicine and Science
210-214	245-249	212	247	No	0	N/A	0	No	No	0		No	1	3	0	6	1	No	1st	1st	1st	69	9	CGSA	NE	Obstetrics & Gynecology	Mid September	Late January	Early October	November	Y	2019120307	No	No	$5500-$5999	<$500	$1000-$1499	$6000-$6499	No								Creighton University School of Medicine
210-214	245-249	212	247	No	0	N/A	0	No	Yes	1		No	3	2	0	8	3	No	1st	1st	1st	44	18	CGSA	MI	Pediatrics	Mid September	Late September	Promptly after Oct 1 (MSPE release)	November	Y	2018170333	N/A														Michigan State University College of Human Medicine
210-214	245-249	212	247	No	0	3rd	1	No	No	0		No	2	4	2	8	4	No	1st	1st	1st	19	14	SGSA	VA	Family Medicine	Mid September	Mid September	Early October	November	Y	2019050453	No	No	<$500	<$500	<$500	$500-$999	No								Virginia Commonwealth University School of Medicine
210-214	245-249	212	247	No	0	3rd	1	No	No	0		No	3	2	1	11	2	No	1st	1st	1st	34	13	WGSA		Family Medicine	Mid September	Mid September	Late September (before MSPE release)	December	Y	2018050245	N/A														University of Utah School of Medicine
210-214	245-249	212	247	No	0	4th	1	No	No	0		No	2	2	0	4	2	No	1st	1st	1st	21	10			Family Medicine	Mid September	Late October	Late September (before MSPE release)	December	Y	2018050161	N/A
210-214	245-249	212	247	No	0	N/A	1	No	No	0		No	7	7	1	10	11	No	1st	1st	1st	13	8	CGSA	NE	Pediatrics	Mid September	Mid October	Promptly after Oct 1 (MSPE release)	December	Y	2019170258	No	No	<$500	<$500	<$500	$500-$999	Yes	Helpful	Helpful	N/A	Agree	Agree	Agree	Agree	Creighton University School of Medicine
210-214	245-249	212	247	No	0	2nd	2	No	No	0		No	1	11	1	3	3	No	1st	1st	1st	37	14	WGSA		Internal Medicine	Mid September	Early October	Early October	December	Y	2018060713	N/A														Oregon Health & Science University School of Medicine
210-214	245-249	212	247	No	0	2nd	2	No	No	0	MPH	No	4	2	0	7	4	No	1st	1st	1st	30	10	SGSA	NC	Internal Medicine	Mid September	Mid September	Late October	November	Y	2018060239	N/A														University of North Carolina School of Medicine
210-214	245-249	212	247	No	0	3rd	2	No	No	0		No	4	4	0	9	6	No	1st	1st	1st	58	11	WGSA		Obstetrics & Gynecology	Mid September	Mid September	Mid October	December	Y	2018120127	N/A														University of Utah School of Medicine
210-214	245-249	212	247	No	0	N/A	2	No	No	0		No	5	2	1	5	4	No	1st	1st	1st	67	8	WGSA		Obstetrics & Gynecology	Mid September	Early October	Mid October	December	Y	2019120234	No	No	$2000-$2499	$1000-$1499	$1500-$1999	$5500-$5999	No								University of Hawaii at Manoa John A. Burns School of Medicine
210-214	245-249	212	247	No	0	1st	3	No	No	0		No	3	2	0	11	11	Yes	1st		1st	44	17	SGSA	TX	Internal Medicine	Mid September	Mid September	Late September (before MSPE release)	November	Y	2019061040	No	No	$8000-$8499	$500-$999	N/A	$9500-$9999	Yes	Helpful	Did Not Use	N/A	Strongly Agree	Neutral	Strongly Agree	Neutral	Texas Tech University Health Sciences Center Paul L. Foster School of Medicine
210-214	245-249	212	247	No	0	2nd	3	No	No	0		No	2	3	2	8	5	No	1st	1st	1st	40	15	SGSA	FL	Pediatrics	Mid September	Late January	Late September (before MSPE release)	November	Y	2018170376	N/A														University of Miami Leonard M. Miller School of Medicine
210-214	245-249	212	247	No	0	N/A	3	No	No	0		No	4	2	1	11	2	No	1st	1st	1st	25	12	SGSA	SC	Internal Medicine	Mid September	Late January	Late September (before MSPE release)	December	Y	2018060034	N/A														Medical University of South Carolina College of Medicine
210-214	245-249	212	247	No	0	N/A	3	No	No	0	MSc	No	3	1	0	3	4	No	1st	1st	1st	13	10	SGSA	NC	Pediatrics	Mid September	Mid September	Late October	November	Y	2019170449	No	No	$1500-$1999	$500-$999	$500-$999	$4000-$4499	Yes	Helpful	Helpful						Wake Forest School of Medicine of Wake Forest Baptist Medical Center
210-214	245-249	212	247	No	0	2nd	3	No	Yes	1		No	0	2	0	11	4	No	1st	1st	1st	71	7	WGSA	WA	Emergency Medicine	Mid September	Mid September	Mid October	December	Y	2019040536	No	Yes	$4000-$4499	$1500-$1999	$3000-$3499	$9000-$9499	No								University of Washington School of Medicine
210-214	245-249	212	247	No	0	2nd	4	No	No	0		No	2	3	0	1	0	No	1st	1st	1st	29	15	SGSA	TN	Internal Medicine	Early October	Mid October	N/A	December	Y	2019060659	No	No		$500-$999			No								Meharry Medical College School of Medicine
210-214	245-249	212	247	No	0	2nd	4	No	Yes	1	MPH	No	2	1	1	5	3	No	1st	1st	1st	22	15	CGSA	IL	Pediatrics	Mid November	Mid November	N/A	December	Y	2018170232	N/A														Northwestern University Feinberg School of Medicine
210-214	245-249	212	247	No	0	3rd	0	Yes	No	0	Other	Yes	5	2	1	6	4	No	1st	1st	1st	40	17	NEGSA	NY	Internal Medicine	Mid September	Late January	Early October	January	Y	2019060407	No	No	$2000-$2499	$1000-$1499	<$500	$3500-$3999	No								Zucker School of Medicine at Hofstra/Northwell
210-214	245-249	212	247	No	0	2nd	1	Yes	No	0		No	3	2	0	8	0	No	1st	1st	1st	40	10	CGSA	IL	Anesthesiology	Mid September	Mid October	Early October	November	Y	2019010051	No	No	$500-$999	$500-$999	$500-$999	$2000-$2499	No								Rush Medical College of Rush University
210-214	245-249	212	247	No	0	3rd	1	Yes	No	0		No	6	6	2	1	1	Yes	1st	1st	2nd	99	11	CGSA	OH	Anesthesiology	Mid September	Late January	Early October	November	Y	2019010257	No	No	$3500-$3999	$3000-$3499	<$500	$8000-$8499	Yes	Helpful	Very Helpful	N/A	N/A	N/A	Agree	N/A	Northeast Ohio Medical University College of Medicine
210-214	245-249	212	247	No	0	4th	1	Yes	No	0		No	5	1	0	10	0	No	1st	1st	1st	248	22	WGSA		Obstetrics & Gynecology	Late September	Early October	Early October	November	Y	2018120169	N/A														Oregon Health & Science University School of Medicine
210-214	245-249	212	247	No	0	N/A	1	Yes	No	0		No	1	0	0	5	3	No	1st	1st	1st	19	8	CGSA	MI	Psychiatry	Mid September	Mid October	Promptly after Oct 1 (MSPE release)	November	Y	2018200211	N/A														Central Michigan University College of Medicine
210-214	245-249	212	247	No	0	N/A	1	Yes	No	0	Other	No	8	8	1	11	11	No	1st	1st	1st	55	10	NEGSA		Obstetrics & Gynecology	Mid September	Early December	Mid October	November	Y	2018120125	N/A														George Washington University School of Medicine and Health Sciences
210-214	245-249	212	247	No	0	N/A	2	Yes	No	0		No	3	4	1	5	6	Yes	1st	1st	1st	74	31	NEGSA	NJ	Anesthesiology	Mid September	Mid September	Mid October	November	Y	2019010339	No	No	$5500-$5999	$2000-$2499	<$500	$9500-$9999	No								Rutgers New Jersey Medical School
210-214	245-249	212	247	No	0	2nd	2	Yes	Yes	1		No	4	4	0	8	9	No	1st	1st	1st	27	11	WGSA		Internal Medicine	Mid September	Early January	Late October	December	Y	2019060486	No	No	$4000-$4499	<$500	N/A	$4500-$4999	No								University of Colorado School of Medicine
210-214	245-249	212	247	No	0	2nd	3	Yes	No	0		No	0	0	0	11	5	No	1st	1st	1st	64	13	SGSA	TX	Emergency Medicine	Mid September	Mid September	Mid October	November	Y	2018040046	N/A														Texas A&M University Health Science Center College of Medicine
210-214	245-249	212	247	No	0	2nd	3	Yes	No	0		Yes	3	3	2	9	2	No	1st	1st	1st	43	9	SGSA	LA	Child Neurology	Mid September	Mid September	Late October	November	Y	2018020018	N/A														LSU Health Sciences Center School of Medicine in New Orleans
210-214	245-249	212	247	No	0	3rd	3	Yes	No	0		No	5	1	2	6	2	No	2nd	1st	1st	93	8	SGSA	NC	Obstetrics & Gynecology	Early October	Early December	Early November	December	Y	2018120030	N/A														Wake Forest School of Medicine of Wake Forest Baptist Medical Center
210-214	245-249	212	247	No	0	N/A	3	Yes	No	0		Yes	3	3	1	6	3	No	1st	1st	1st	26	7	SGSA	KY	Psychiatry	Mid September	Late September	Early October	November	Y	2018200231	N/A														University of Louisville School of Medicine
210-214	245-249	212	247	No	0	3rd	3	Yes	Yes	1		No	5	4	0	6	4	No	1st	1st	1st	65	12	SGSA	TN	Anesthesiology	Mid September	Early January	Early October	November	Y	2019010058	No	No	$2500-$2999	$1000-$1499	$1000-$1499	$5000-$5499	No								University of Tennessee Health Science Center College of Medicine
210-214	245-249	212	247	No	0	N/A	4	Yes	No	0	MSc	Yes	8	3	0	8	1	No	1st	1st	1st	12	7	NEGSA		Internal Medicine	Mid September	Mid September	Mid October	December	Y	2019060170	No	No	$1000-$1499	<$500	N/A	$1500-$1999	No								Robert Larner, M.D. College of Medicine at the University of Vermont
210-214	245-249	212	247	No	0	N/A	5	Yes	No School Chapter	0		No	2	3	2	1	3	No	1st	1st	1st	20	10	WGSA	CA	Internal Medicine	Mid September	Mid October	Early October	December	Y	2019060974	Yes	No	$500-$999	<$500	N/A	$500-$999	No								University of California, San Francisco School of Medicine
210-214	245-249	212	247	No	0	1st	5	Yes	Yes	1	Other	No	4	11	8	8	2	No	1st	1st	1st	83	16	NEGSA	PA	Obstetrics & Gynecology	Mid September	Mid September	Early October	November	Y	2019120369	Yes	No	$3000-$3499	$1500-$1999	$4000-$4499	$8500-$8999	No								Lewis Katz School of Medicine at Temple University
210-214	245-249	212	247	No	0	N/A	6	Yes	No	0		No	5	6	2	7	6	No	1st	1st	1st	49	5	NEGSA	PA	Plastic Surgery	Mid September	Mid December	Early October	December	Y	2019190043	No	No	$1000-$1499	$1000-$1499	$1500-$1999	$3500-$3999	No								Penn State College of Medicine
210-214	245-249	212	247	No	0	2nd	7	Yes	No	0		No	3	2	0	11	5	No	1st	1st	1st	32	16	SGSA	GA	Pediatrics	Mid September	Late September	Late September (before MSPE release)	November	Y	2019170124	No	No	$1500-$1999	$500-$999	N/A	$2000-$2499	No								Medical College of Georgia at Augusta University
210-214	245-249	212	247	No	0	N/A	7	Yes	No	0		No	4	8	1	6	4	No	1st	1st	1st	40	11	NEGSA	PA	Obstetrics & Gynecology	Mid September	Early December	Mid November	December	Y	2019120056	No	No	$500-$999	<$500	$1000-$1499	$2000-$2499	No								Penn State College of Medicine
210-214	245-249	212	247	No School Chapter	0	N/A	8	Yes	No School Chapter	0		Yes	4	0	0	4	4	No	1st	1st	1st	12	7	NEGSA	CT	Obstetrics & Gynecology	Mid September	Mid September	Mid October	November	Y	2018120038	N/A														Yale School of Medicine
210-214	250-254	212	252	No	0	3rd	3		No	0			3	5				No	1st			30	13	SGSA	TX	Pediatrics	Mid September	Late September	Mid October	N/A	Y	2017170022	N/A														University of Texas Southwestern Medical School
210-214	250-254	212	252	No	0	3rd	0	N/A	No	0		No	4	4	1	7	5	No	1st	1st	1st	53	14	SGSA	TX	Anesthesiology	Mid September	Early October	Early October	December	Y	2018010020	N/A														Texas A&M University Health Science Center College of Medicine
210-214	250-254	212	252	No	0	4th	0	N/A	No	0		No	2	3	0	6	5	No	1st	1st	1st	25	21	CGSA	IL	Family Medicine	Mid September	Mid September	Late September (before MSPE release)	November	Y	2018050118	N/A														Rush Medical College of Rush University
210-214	250-254	212	252	No	0	2nd	1	N/A	No	0		No	3	3	1	7	8	No	1st	1st	1st	32	17			Internal Medicine-Pediatrics	Mid September	Mid September	Late September (before MSPE release)	December	Y	2018070009	N/A
210-214	250-254	212	252	No	0	4th	3	N/A	No	0	MPH	No	6	11	3	5	4	No	1st	1st	1st	60	15	SGSA	TX	Emergency Medicine	Mid September	Mid September	Early October	December	Y	2018040175	N/A														University of Texas Health Science Center at San Antonio Joe R. and Teresa Lozano Long School of Medicine
210-214	250-254	212	252	No	0	3rd	4	N/A	Yes	1	MPH	No	3	2	1	8	3	No	1st	1st	1st	25	13	CGSA1		Family Medicine	Mid September	Mid September	Early October	November	Y	2019050107	No	No	$500-$999	<$500	$500-$999	$2000-$2499	No								University of Kansas School of Medicine
210-214	250-254	212	252	No	0	3rd	0	No	No	0	MSc	No	9	11	9	11	7	No	1st	1st	1st	24	9	NEGSA	NY	Internal Medicine	Early November	Mid January	Mid October	November	Y	2019060782	No	No	$10000-$10499	$1000-$1499	$10000 and above	$10000-$10499	No								University of Rochester School of Medicine and Dentistry
210-214	250-254	212	252	No	0	4th	0	No	No	0		No	3	2	0	4	3	No	1st	1st	1st	10	9	SGSA	LA	Family Medicine	Mid September	Mid October	Early October	November	Y	2019050105	No	No	$3000-$3499	$2500-$2999	$1500-$1999	$7000-$7499	No								LSU Health Sciences Center School of Medicine in New Orleans
210-214	250-254	212	252	No School Chapter	0	N/A	0	No	No	0		No	2	4	1	8	3	No	1st	1st	1st	36	14	WGSA	AZ	Internal Medicine-Pediatrics	Mid September	Mid September	Late October	November	Y	2019070018	No	No	$3000-$3999	$500-$999	N/A	$4000-$5999	No								University of Arizona College of Medicine- Phoenix
210-214	250-254	212	252	No	0	N/A	1	No	No	0		No	2	2	1	8	4	No	1st	1st	1st	54	21			Vascular Surgery	Mid September	Mid September	Late October	December	Y	2019280010	No	No	$5000-$5499	$1500-$1999	$1000-$1499	$9500-$9999	No
210-214	250-254	212	252	No	0	N/A	1	No	No	0	MSc	No	2	8	2	4	3	No	1st	1st	1st	69	11	NEGSA		Surgery	Mid September	Early January	Mid October	December	Y	2018230004	N/A														Robert Larner, M.D. College of Medicine at the University of Vermont
210-214	250-254	212	252	No	0	2nd	2	No	No	0		No	3	4	1	4		No	1st	1st	1st	32	15	CGSA	IL	Pediatrics	Mid September	Mid October	Promptly after Oct 1 (MSPE release)	November	Y	2019170611	No	No	$500-$999	$500-$999	N/A	$1000-$1499	No								Rush Medical College of Rush University
210-214	250-254	212	252	No	0	3rd	2	No	No	0		No	3	9	1	6	4	No	1st	2nd	1st	47	20	NEGSA	NY	Emergency Medicine	Mid September	Mid October	Mid October	November	Y	2019040197	No	Yes	$500-$999	$1500-$1999	<$500	$2500-$2999	Yes	Helpful	Helpful	N/A	Agree	N/A	Neutral	N/A	State University of New York Downstate Medical Center College of Medicine
210-214	250-254	212	252	No	0	4th	2	No	No	0		No	1	0	0	11	4	No	1st	1st	1st	69	13	SGSA		Internal Medicine	Late January	Late January	Mid October	December	Y	2018060724	N/A														University of Oklahoma College of Medicine
210-214	250-254	212	252	No	0	N/A	3	No	No	0		No	3	3	2	7	1	No	1st	1st	1st	26	10	CGSA	MN	Pediatrics	Mid September	Late January	Mid October	January	Y	2018170330	N/A														University of Minnesota Medical School
210-214	250-254	212	252	No	0	2nd	3	No	Yes	1		No	3	9	2	11	5	No	1st	1st	1st	47	10	SGSA	TX	Obstetrics & Gynecology	Mid September	Mid September	Promptly after Oct 1 (MSPE release)	October	Y	2019120380	No	No	$1000-$1499	$1000-$1499	$500-$999	$2500-$2999	Yes	Helpful	Helpful	Disagree	Agree	N/A	Agree	N/A	Texas Tech University Health Sciences Center Paul L. Foster School of Medicine
210-214	250-254	212	252	No	0	3rd	4	No	No	0		No	4	2	1	5	2	No	1st	1st	1st	11	5	CGSA		Internal Medicine	Mid September	Mid September	Early October	November	Y	2018060116	N/A														University of Wisconsin School of Medicine and Public Health
210-214	250-254	212	252	No	0	1st	5	No	No	0		No	2	5	2	3	5	No	1st	1st	1st	43	17	CGSA	MI	Emergency Medicine	Mid September	Mid September	Early October	December	Y	2018040411	N/A														Central Michigan University College of Medicine
210-214	250-254	212	252	No	0	2nd	0	Yes	No	0		No	5	6	2	4	3	No	1st	1st	1st	1	11	NEGSA	NY	Internal Medicine	Early November	Early January	Early November	December	Y	2019060003	No	No	<$500	$1000-$1499	<$500	$1500-$1999	No								Albert Einstein College of Medicine
210-214	250-254	212	252	No	0	4th	0	Yes	No	0		No	3	3	0	3	3	No	1st	1st	1st	46	9	CGSA		Obstetrics & Gynecology	Late September	Late January	Early October	November	Y	2018120027	N/A														University of Wisconsin School of Medicine and Public Health
210-214	250-254	212	252	No	0	4th	1	Yes	No	0		No	2	0	0	10	0	No	1st	1st	1st	23	17	SGSA	VA	Pediatrics	Mid September	Mid September	Late September (before MSPE release)	November	Y	2019170260	No	No	$3000-$3499	$500-$999	N/A	$4500-$4999	No								Virginia Commonwealth University School of Medicine
210-214	250-254	212	252	No	0	N/A	1	Yes	No	0		No	0	0	0	2	1	No	1st	1st	1st	40	14	NEGSA	MA	Emergency Medicine	Mid September	Early November	Early October	November	Y	2019040492	No	No	$1000-$1499	$500-$999	$500-$999	$2000-$2499	No								Tufts University School of Medicine
210-214	250-254	212	252	No	0	3rd	1	Yes	Yes	1		No	2	2	0	5	3	No	1st	1st	1st	31	16	CGSA	OH	Pediatrics	Mid September	Late September	Early October	November	Y	2019170354	No	No	$2500-$2999	$500-$999	N/A	$3000-$3499	No								Ohio State University College of Medicine
210-214	250-254	212	252	No	0	3rd	2	Yes	No	0		No	1	0	0	5	1	No	1st	1st	1st	36	11	CGSA		Internal Medicine	Mid September	Late January	Late September (before MSPE release)	December	Y	2018060415	N/A														Northeast Ohio Medical University College of Medicine
210-214	250-254	212	252	No	0	3rd	2	Yes	No	0		No	2	3	2	3	3	No	1st	1st	1st	34	11			Anesthesiology	Mid September	Mid December	Promptly after Oct 1 (MSPE release)	November	Y	2018010013	N/A
210-214	250-254	212	252	No	0	3rd	2	Yes	No	0	MPH	Yes	2	8	4	2	1	Yes	1st	1st	1st	19	20	SGSA	NC	Family Medicine	Mid September	Mid September	Late September (before MSPE release)	November	Y	2018050188	N/A														University of North Carolina School of Medicine
210-214	250-254	212	252	No	0	N/A	2	Yes	No	0		No	4	11	5	11	5	No	1st	1st	1st	50	16	SGSA	FL	Neurology	Mid September	Mid September	Late September (before MSPE release)	December	Y	2019110021	No	No	$2500-$2999	$1000-$1499	$1000-$1499	$5000-$5499	Yes	Very Helpful	Very Helpful	N/A	Strongly Agree	Strongly Agree	Strongly Agree	Strongly Agree	University of Central Florida College of Medicine
210-214	250-254	212	252	No	0	2nd	3	Yes	No	0	MPH	No	4	2	3	4	1	No	1st	1st	1st	51	12	NEGSA		Obstetrics & Gynecology	Mid September	Late November	Early November	November	Y	2018120121	N/A														George Washington University School of Medicine and Health Sciences
210-214	250-254	212	252	No	0	4th	3	Yes	No	0	MPH	No	11	11	1	11	11	No	1st	1st	1st	58	18	SGSA	LA	Psychiatry	Mid September	Late December	Late October	November	Y	2019200283	No	No	$10000-$10499	$500-$999	$3000-$3499	$13500-$13999	No								Tulane University School of Medicine
210-214	250-254	212	252	No	0	3rd	3	Yes	Yes	1	MPH	No	2	2	0	11		No	1st	1st	1st	16	17	SGSA	TX	Obstetrics & Gynecology	Mid September	Mid September	Promptly after Oct 1 (MSPE release)	December	Y	2018120060	N/A														Texas Tech University Health Sciences Center School of Medicine
210-214	250-254	212	252	No	0	2nd	4	Yes	No	0		No	2	3	1	5	3	No	1st	1st	1st	16	13	CGSA	WI	Family Medicine	Late September	Early November	Promptly after Oct 1 (MSPE release)	November	Y	2019050352	No	No	$1500-$1999	<$500	<$500	$2000-$2499	No								Medical College of Wisconsin
210-214	250-254	212	252	No	0	3rd	5	Yes	No	0		No	3	0	0	11	5	No	1st	1st	1st	40	12			Internal Medicine-Pediatrics	Late September	Mid January	Late October	November	Y	2018070022	N/A
210-214	250-254	212	252	No	0	N/A	5	Yes	No	0		No	3	3	0	5	2	No	1st	1st	1st	15	10	CGSA	MN	Pediatrics	Mid September	Late January	Mid October	December	Y	2019170328	No	No	$1000-$1499	<$500	N/A	$1500-$1999	Yes	Helpful	Helpful	N/A	Strongly Agree	N/A	Agree	Disagree	University of Minnesota Medical School
210-214	250-254	212	252	No	0	3rd	5	Yes	Yes	1	PhD	Yes	11	11	11	11	11	No	1st	1st	1st	26	12	SGSA	LA	Internal Medicine	Mid September	Mid September	Early October	November	Y	2019060818	No	No	$3000-$3499	<$500	N/A	$4000-$4499	Yes	Helpful	Helpful	N/A	Neutral	Neutral	Agree	Agree	Tulane University School of Medicine
210-214	250-254	212	252	No	0	2nd	6	Yes	No	0		No	2	1	2	11	11	No	1st	1st	1st	31	13	SGSA		Pediatrics	Late September	Late September	Early October	October	Y	2018170497	N/A														University of Mississippi School of Medicine
210-214	250-254	212	252	No	0	2nd	6	Yes	No	0	MSc	No	2	4	0	11	3	No	1st	1st	1st	82	11	SGSA	LA	Urology	Mid September		Mid October	November	Y	2018270011	N/A														Louisiana State University School of Medicine in Shreveport
210-214	250-254	212	252	No	0	3rd	6	Yes	No	0		No	4	4	0	10	3	No	1st	1st	1st	65	21	SGSA	TX	Anesthesiology	Mid September	Late September	Late October	November	Y	2018010017	N/A														University of Texas Southwestern Medical School
210-214	250-254	212	252	Yes	1	1st	8	Yes	No	0	MEd	No	10	11	2	11	11	No	1st	1st	1st	25	12	NEGSA	PA	Internal Medicine	Mid September	Mid September	Promptly after Oct 1 (MSPE release)	October	Y	2019060998	No	No	$500-$999	<$500	<$500	$1000-$1499	No								Penn State College of Medicine
210-214	255-259	212	257	No	0	N/A	1	N/A	No	0		No	11	4	2	2	2	Yes	1st	1st	1st	102	16	NEGSA	MA	Anesthesiology	Mid September	Late December	Early October	November	Y	2019010162	No	No	<$500	$2500-$2999	N/A	$3000-$3499	No								Boston University School of Medicine
210-214	255-259	212	257	No	0	1st	4	N/A	No	0		No	8	6	3	1	2	No	1st	1st	1st	36	11	NEGSA	CT	Obstetrics & Gynecology	Late September	Late January	Promptly after Oct 1 (MSPE release)	December	Y	2019120162	No	No	$500-$999	$500-$999	$500-$999	$1500-$1999	No								University of Connecticut School of Medicine
210-214	255-259	212	257	No	0	3rd	5	N/A	Yes	1		No	1	2	1	5	2	No	1st	1st	1st	1	1	NEGSA	NY	Internal Medicine-Pediatrics	Mid September	Mid September	Promptly after Oct 1 (MSPE release)	December	Y	2019070032	No	No	<$1000	<$500	N/A	<$2000	No								Jacobs School of Medicine and Biomedical Sciences at the University at Buffalo
210-214	255-259	212	257	No	0	3rd	6	N/A	No	0		No	3	0	1	4	4	No	1st	1st	1st	49	10	SGSA	KY	Anesthesiology	Mid September	Early December	Promptly after Oct 1 (MSPE release)	November	Y	2019010344	No	No	$1000-$1499	$1000-$1499	<$500	$3000-$3499	No								University of Kentucky College of Medicine
210-214	255-259	212	257	No	0	N/A	0	No	No	0	Other	No	0	2	0	3	3	No	1st	1st	1st	6	0	CGSA	OH	Pediatrics	Mid September	Mid January	Early October	November	Y	2019170205	No	No	<$500	<$500	<$500	<$500	No								Northeast Ohio Medical University College of Medicine
210-214	255-259	212	257	No	0	3rd	1	No	No	0	PhD	Yes	3	11	3	11	4	No	1st	1st	1st	30	11	SGSA	TX	Pediatrics	Mid September	Mid November	Late September (before MSPE release)	November	Y	2018170251	N/A														University of Texas Health Science Center at San Antonio Joe R. and Teresa Lozano Long School of Medicine
210-214	255-259	212	257	No	0	4th	1	No	No	0		No	2	3	0	8	5	No	1st	1st	1st	34	13	SGSA	AL	Pediatrics	Mid September	Late January	Late October	November	Y	2019170627	No	No	$3000-$3499	$500-$999	$2000-$2499	$5500-$5999	No								University of Alabama School of Medicine
210-214	255-259	212	257	No	0	N/A	1	No	No	0		No	3	2	0	6	8	No	2nd	1st	1st	76	19	SGSA	SC	Internal Medicine	Mid September	Mid September	Early October	December	Y	2019060599	No	Yes		$1000-$1499			Yes	Very Helpful	Very Helpful	N/A	Strongly Agree	N/A	Strongly Agree	Neutral	Medical University of South Carolina College of Medicine
210-214	255-259	212	257	No	0	N/A	2	No	No	0		No	3	2	0	3	3	No	2nd	1st	1st	47	9	CGSA	OH	Psychiatry	Mid September	Mid September	Mid October	November	Y	2019200100	No	No	$1000-$1499	$500-$999	<$500	$2000-$2499	Yes	Very Helpful	Very Helpful	Strongly Agree	Strongly Agree	Strongly Agree	Strongly Agree	Strongly Agree	Northeast Ohio Medical University College of Medicine
210-214	255-259	212	257	No	0	2nd	2	No	Yes	1		No	3	11	4	4	5	No	1st	1st	1st	45	13	SGSA	SC	Internal Medicine	Mid September	Late September	Late October	November	Y	2019060479	No	No	$1500-$1999	$500-$999	<$500	$1500-$1999	Yes	Very Helpful	Very Helpful	Strongly Agree	Strongly Agree	Agree	Strongly Agree	Agree	Medical University of South Carolina College of Medicine
210-214	255-259	212	257	No	0	3rd	3	No	No	0		No	3	3	1	5	4	No	1st	1st	1st	47	8	CGSA1		Surgery	Mid September	Mid October	Early October	December	Y	2019230076	No	No	$1500-$1999	$1000-$1499	N/A	$2500-$2999	No								University of Kansas School of Medicine
210-214	255-259	212	257	No	0	3rd	3	No	No	0		No	3	10	3	10	6	No	1st	1st	1st	34	12	CGSA	IL	Internal Medicine	Mid September	Mid September	Mid October	December	Y	2019060030	No	No	<$500	$500-$999	N/A	$1000-$1499	No								Rush Medical College of Rush University
210-214	255-259	212	257	No	0	2nd	4	No	No	0		No	6	5	0	11	9	No	1st	1st	1st	79	15	NEGSA	NJ	Internal Medicine	Mid September	Mid September	Early October	November	Y	2019060458	No	No	$3000-$3499	$1000-$1499	$1500-$1999	$5000-$5499	Yes	Helpful	Helpful	Neutral	Agree	N/A	Agree	N/A	Cooper Medical School of Rowan University
210-214	255-259	212	257	No	0	N/A	5	No	No	0		No	3	3	2	11		No	1st	1st	1st	21	20	SGSA	TX	Anesthesiology	Mid September	Mid January	N/A	December	Y	2019010140	Yes	No	$12000 and above	$2000-$2499	N/A	$16000-$16499	Yes	Helpful							McGovern Medical School at The University of Texas Health Science Center at Houston
210-214	255-259	212	257	No	0	N/A	5	No	No	0	MEd	No	3	1	0	4	4	No	1st	1st	1st	35	18	NEGSA	NY	Pediatrics	Mid September	Early January	Promptly after Oct 1 (MSPE release)	December	Y	2019170432	No	Yes	$2000-$2499	$500-$999	<$500	$4000-$4499	Yes	Helpful	Helpful	N/A	Disagree	N/A	Disagree	Strongly Disagree	Icahn School of Medicine at Mount Sinai
210-214	255-259	212	257	No	0	N/A	2	Yes	No	0	Other	No	0	2	0	3	3	No	1st	1st	1st	6	4	CGSA	OH	Pediatrics	Mid September	Mid January	Early October	November	Y	2019170202	No	No	<$500	<$500	<$500	<$500	No								Northeast Ohio Medical University College of Medicine
210-214	255-259	212	257	No	0	N/A	2	Yes	No	0	Other	No	0	2	0	3	3	No	1st	1st	1st	6	4	CGSA	OH	Pediatrics	Mid September	Mid January	Early October	November	Y	2019170204	No	No	<$500	<$500	<$500	<$500	No								Northeast Ohio Medical University College of Medicine
210-214	255-259	212	257	No	0	3rd	3	Yes	No	0		No	3	1	1	11	5	No	1st	1st	1st	18	9	SGSA	NC	Family Medicine	Mid September	Mid September	Late September (before MSPE release)	November	Y	2018050312	N/A														Wake Forest School of Medicine of Wake Forest Baptist Medical Center
210-214	255-259	212	257	No	0	N/A	3	Yes	No	0	PhD	No	2	11	3	3	4	No	1st	1st	1st	29	9	NEGSA	NY	Emergency Medicine	Mid September	Mid January	Late October	December	Y	2019040079	No	No	$2500-$2999	<$500	$1500-$1999	$4000-$4499	No								State University of New York Upstate Medical University College of Medicine
210-214	255-259	212	257	No	0	2nd	5	Yes	No	0		No	3	8	2	4	3	No	1st	1st	1st	131	11	CGSA	OH	Surgery	Late September	Late September	Early November	December	Y	2019230268	No	No	$4000-$4499	$1500-$1999	<$500	$6000-$6499	No								Ohio State University College of Medicine
210-214	255-259	212	257	Yes	1	1st	5	Yes	No	0		Yes	3	4	1	8	3	No	1st	1st	1st	46	11	NEGSA		Surgery	Mid September	Mid September	Mid November	December	Y	2019230009	No	No	<$500	$500-$999	<$500	$1000-$1499	No								Geisel School of Medicine at Dartmouth
210-214	255-259	212	257	No	0	1st	6	Yes	Yes	1	MSc	No	0	5	2	10	2	No	1st	1st	1st	10	10	CGSA	MO	Family Medicine	Mid September	Mid December	Late September (before MSPE release)	November	Y	2019050471	No	No	<$500	<$500	N/A	<$500	No								Saint Louis University School of Medicine
210-214	255-259	212	257	No	0	2nd	7	Yes	No	0		No	3	3	1	9	7	No	1st	1st	1st	51	9	SGSA	KY	Obstetrics & Gynecology	Mid September	Early October	Mid October	December	Y	2018120261	N/A														University of Kentucky College of Medicine
210-214	260-264	212	262	No	0	1st	7		Yes	1			6	6				No	1st			61	15	SGSA	TX	Emergency Medicine	Mid September	Mid September	Mid October	N/A	Y	2017040044	N/A														Texas Tech University Health Sciences Center Paul L. Foster School of Medicine
210-214	260-264	212	262	No	0	3rd	0	No	No	0	MEd	No	5	3	0	7	7	Yes	1st	1st	1st	63	20	CGSA	IL	Internal Medicine	Mid September	Mid September	Mid October	January	Y	2018060392	N/A														Rush Medical College of Rush University
210-214	260-264	212	262	No	0	2nd	3	Yes	No	0	MSc	No	5	2	1	8	3	No	1st	1st	1st	48	15	SGSA	TN	Anesthesiology	Mid September	Early October	Early October	November	Y	2019010049	No	No	$2500-$2999	$1000-$1499	N/A	$4000-$4499	No								University of Tennessee Health Science Center College of Medicine
210-214	260-264	212	262	No	0	2nd	3	Yes	Yes	1	MPH	No	4	5	0	11	5	No	1st	1st	1st	70	23	SGSA	TX	Obstetrics & Gynecology	Mid September	Mid September	Promptly after Oct 1 (MSPE release)	December	Y	2018120080	N/A														Texas A&M University Health Science Center College of Medicine
210-214	260-264	212	262	No	0	3rd	6	Yes	No	0		No	5	4	0	5	3	No	1st	1st	1st	91	14	CGSA1		Obstetrics & Gynecology	Mid September	Mid September	Late September (before MSPE release)	December	Y	2019120007	No	No	$5000-$5499	$2000-$2499	N/A	$8000-$8499	Yes	Did Not Use	Did Not Use	Agree	Agree	Agree	Agree	Agree	University of Kansas School of Medicine
[truncated: 8,581 more rows]

## Sheet: MBA
Applied filters: Other Degrees is MBA Status is Matched
	190-194	192	230-234	232	270 or higher	272
[truncated: 128 more rows]

## Sheet: MPH
Applied filters: Other Degrees is MPH Status is Matched
[truncated: 443 more rows]

[truncated: 6 more sheets: PhD, No Grad Degree, Comparison Charts, Match Rates, Step and Honors Comparisons, Specialties Comparisons]
